# Supplementary material for: Dicarbon­yl(η5-cyclo­penta­dien­yl)(2,3-di­bromo­propanamine-κN)iron(II) tetra­fluoridoborate
Source: Acta Crystallogr Sect E Struct Rep Online. 2012 Jun 16;68(Pt 7):m932. doi: 10.1107/S1600536812025925 (PMC3393195; doi:10.1107/S1600536812025925)
Supplement: Supplementary file 1 [file e-68-0m932-sup1.cif]

##############################################################################
#                                                                            #
# This CIF contains the data in a paper accepted for publication in          #
# Acta Crystallographica Section E. It conforms to the requirements of       #
# Notes for Authors for Acta Crystallographica Section E, and has been       #
# peer reviewed under the auspices of the IUCr Commission on Journals.       #
#                                                                            #
# Full details of the Crystallographic Information File format               #
# are given in the paper "The Crystallographic Information File (CIF):       #
# a New Standard Archive File for Crystallography" by S. R. Hall, F. H.      #
# Allen and I. D. Brown [Acta Cryst. (1991), A47, 655-685].                  #
#                                                                            #
# The current version of the core CIF dictionary is obtainable from          #
# ftp://ftp.iucr.org/pub/cif_core.dic.                                       #
#                                                                            #
# Software is freely available for graphical display of the structure(s)     #
# in this CIF. For information consult the CIF software page                 #
# http://www.iucr.org/resources/cif/software.                                #
#                                                                            #
# This file may be used for bona fide research purposes within the           #
# scientific community so long as proper attribution is given to the journal # 
# article from which it was obtained.                                        #
#                                                                            #
##############################################################################
data_I
_audit_creation_method     SHELXL-97
_chemical_name_systematic
;
Dicarbonyl(\h^5^-cyclopentadienyl)(2,3-dibromopropanamine-
\k<i>N</i>)iron(II) tetrafluoridoborate
;
_chemical_name_common     ?
_chemical_formula_moiety     'C10 H12 Br2 Fe N O2, B F4'
_chemical_formula_sum     'C10 H12 B Br2 F4 Fe N O2'
_chemical_formula_iupac     '[Fe (C5 H5) (C3 H7 Br2 N) (C O)2], (B F4)'
_chemical_formula_weight     480.69
_chemical_melting_point     ?
_symmetry_cell_setting     monoclinic
_symmetry_space_group_name_H-M     'P c'
_symmetry_space_group_name_Hall     'P -2yc'
loop_
    _symmetry_equiv_pos_as_xyz
    'x, y, z'
    'x, -y, z+1/2'
_cell_length_a     12.9385(4)
_cell_length_b     6.7123(2)
_cell_length_c     13.2959(4)
_cell_angle_alpha     90.00
_cell_angle_beta     138.664(2)
_cell_angle_gamma     90.00
_cell_volume     762.65(4)
_cell_formula_units_Z     2
_cell_measurement_reflns_used     5868
_cell_measurement_theta_min     2.32
_cell_measurement_theta_max     28.25
_cell_measurement_temperature     173(2)
_exptl_crystal_description     prismic
_exptl_crystal_colour     brown
_exptl_crystal_size_max     0.54
_exptl_crystal_size_mid     0.48
_exptl_crystal_size_min     0.29
_exptl_crystal_density_diffrn     2.093
_exptl_crystal_density_meas     ?
_exptl_crystal_density_method     'not measured'
_exptl_crystal_F_000     464
_exptl_absorpt_coefficient_mu     6.270
_exptl_absorpt_correction_type     integration
_exptl_absorpt_process_details
;
(SADABS; Bruker, 2005)
;
_exptl_absorpt_correction_T_min     0.1328
_exptl_absorpt_correction_T_max     0.2636
_exptl_special_details
;
Face indexed absorption corrections carried out with XPREP
;
_diffrn_ambient_temperature     173(2)
_diffrn_radiation_type     MoK\a
_diffrn_radiation_wavelength     0.71073
_diffrn_radiation_source     'fine-focus sealed tube'
_diffrn_radiation_monochromator     graphite
_diffrn_measurement_device_type     'Bruker APEXII CCD'
_diffrn_measurement_method     '\f and \w scans'
_diffrn_detector_area_resol_mean     ?
_diffrn_reflns_number     8733
_diffrn_reflns_av_R_equivalents     0.0356
_diffrn_reflns_av_sigmaI/netI     0.0251
_diffrn_reflns_theta_min     2.38
_diffrn_reflns_theta_max     27.99
_diffrn_reflns_theta_full     27.99
_diffrn_measured_fraction_theta_max     1.000
_diffrn_measured_fraction_theta_full     1.000
_diffrn_reflns_limit_h_min     -17
_diffrn_reflns_limit_h_max     16
_diffrn_reflns_limit_k_min     -8
_diffrn_reflns_limit_k_max     8
_diffrn_reflns_limit_l_min     -13
_diffrn_reflns_limit_l_max     17
_diffrn_standards_number     0
_diffrn_standards_interval_count     ?
_diffrn_standards_interval_time     ?
_diffrn_standards_decay_%     ?
_refine_special_details
;
Refinement of <i>F</i>^2^ against ALL reflections. The weighted <i>R</i>-factor
<i>wR</i> and goodness of fit <i>S</i> are based on <i>F</i>^2^, conventional
<i>R</i>-factors <i>R</i> are based on <i>F</i>, with <i>F</i> set to zero for
negative <i>F</i>^2^. The threshold expression of <i>F</i>^2^ >
\s(<i>F</i>^2^) is used only for calculating <i>R</i>-factors(gt) <i>etc</i>.
and is not relevant to the choice of reflections for refinement.
<i>R</i>-factors based on <i>F</i>^2^ are statistically about twice as large
as those based on <i>F</i>, and <i>R</i>- factors based on ALL data will be
even larger.
;
_reflns_number_total     2944
_reflns_number_gt     2751
_reflns_threshold_expression     >2sigma(I)
_refine_ls_structure_factor_coef     Fsqd
_refine_ls_matrix_type     full
_refine_ls_R_factor_all     0.0300
_refine_ls_R_factor_gt     0.0274
_refine_ls_wR_factor_gt     0.0721
_refine_ls_wR_factor_ref     0.0755
_refine_ls_goodness_of_fit_ref     1.102
_refine_ls_restrained_S_all     1.102
_refine_ls_number_reflns     2944
_refine_ls_number_parameters     190
_refine_ls_number_restraints     2
_refine_ls_hydrogen_treatment     constr
_refine_ls_weighting_scheme     calc
_refine_ls_weighting_details
         'calc w=1/[\s^2^(Fo^2^)+(0.0492P)^2^+0.1443P] where P=(Fo^2^+2Fc^2^)/3'
_atom_sites_solution_hydrogens     geom
_atom_sites_solution_primary     direct
_atom_sites_solution_secondary     difmap
_refine_ls_shift/su_max     0.001
_refine_ls_shift/su_mean     0.000
_refine_diff_density_max     0.762
_refine_diff_density_min     -0.637
_refine_ls_extinction_method     none
_refine_ls_extinction_coef     ?
_refine_ls_abs_structure_details     '(Flack, 1983)'
_refine_ls_abs_structure_Flack     -0.003(9)
loop_
    _atom_type_symbol
    _atom_type_description
    _atom_type_scat_dispersion_real
    _atom_type_scat_dispersion_imag
    _atom_type_scat_source
    'C' 'C' 0.0033 0.0016
                         'International Tables Vol C Tables 4.2.6.8 and 6.1.1.4'
    'H' 'H' 0.0000 0.0000
                         'International Tables Vol C Tables 4.2.6.8 and 6.1.1.4'
    'N' 'N' 0.0061 0.0033
                         'International Tables Vol C Tables 4.2.6.8 and 6.1.1.4'
    'O' 'O' 0.0106 0.0060
                         'International Tables Vol C Tables 4.2.6.8 and 6.1.1.4'
    'Fe' 'Fe' 0.3463 0.8444
                         'International Tables Vol C Tables 4.2.6.8 and 6.1.1.4'
    'Br' 'Br' -0.2901 2.4595
                         'International Tables Vol C Tables 4.2.6.8 and 6.1.1.4'
    'B' 'B' 0.0013 0.0007
                         'International Tables Vol C Tables 4.2.6.8 and 6.1.1.4'
    'F' 'F' 0.0171 0.0103
                         'International Tables Vol C Tables 4.2.6.8 and 6.1.1.4'
_computing_data_collection     'APEX2 (Bruker, 2005)'
_computing_cell_refinement     '<i>SAINT-Plus</i> (Bruker, 2005)'
_computing_data_reduction     '<i>SAINT-Plus</i> and XPREP (Bruker, 2005)'
_computing_structure_solution     'SHELXS97 (Sheldrick, 2008)'
_computing_structure_refinement     'SHELXL97 (Sheldrick, 2008)'
_computing_molecular_graphics     'ORTEP-3 Farrugia (1997)'
_computing_publication_material
                           'SHELXL97  (Sheldrick, 2008) and PLATON (Spek, 2009)'
loop_
    _atom_site_type_symbol
    _atom_site_label
    _atom_site_fract_x
    _atom_site_fract_y
    _atom_site_fract_z
    _atom_site_U_iso_or_equiv
    _atom_site_adp_type
    _atom_site_calc_flag
    _atom_site_refinement_flags
    _atom_site_occupancy
    _atom_site_symmetry_multiplicity
    _atom_site_disorder_assembly
    _atom_site_disorder_group
    C C1 0.2328(5) 0.2525(6) 0.2879(5) 0.0312(9) Uani d . 1 1 . .
    H H1 0.3279 0.2486 0.3203 0.037 Uiso calc R 1 1 . .
    C C2 0.1334(5) 0.4194(7) 0.2262(4) 0.0341(9) Uani d . 1 1 . .
    H H2 0.1504 0.5480 0.2107 0.041 Uiso calc R 1 1 . .
    C C3 0.0032(5) 0.3607(7) 0.1912(4) 0.0344(9) Uani d . 1 1 . .
    H H3 -0.0821 0.4430 0.1482 0.041 Uiso calc R 1 1 . .
    C C4 0.0241(5) 0.1576(7) 0.2321(5) 0.0315(8) Uani d . 1 1 . .
    H H4 -0.0454 0.0791 0.2206 0.038 Uiso calc R 1 1 . .
    C C5 0.1659(4) 0.0924(6) 0.2929(4) 0.0275(7) Uani d . 1 1 . .
    H H5 0.2092 -0.0374 0.3309 0.033 Uiso calc R 1 1 . .
    C C6 0.2019(4) 0.5752(6) 0.4680(5) 0.0273(8) Uani d . 1 1 . .
    C C7 0.1693(4) 0.2165(6) 0.5155(4) 0.0234(7) Uani d . 1 1 . .
    C C8 0.5160(4) 0.1184(5) 0.6589(4) 0.0242(7) Uani d . 1 1 . .
    H H8A 0.4996 0.0650 0.5784 0.029 Uiso calc R 1 1 . .
    H H8B 0.4636 0.0271 0.6685 0.029 Uiso calc R 1 1 . .
    C C9 0.6893(4) 0.1202(7) 0.8079(4) 0.0278(8) Uani d . 1 1 . .
    H H9 0.7069 0.1777 0.8892 0.033 Uiso calc R 1 1 . .
    C C10 0.7653(5) -0.0805(7) 0.8575(5) 0.0372(10) Uani d . 1 1 . .
    H H10A 0.8802 -0.0656 0.9474 0.045 Uiso calc R 1 1 . .
    H H10B 0.7421 -0.1421 0.7746 0.045 Uiso calc R 1 1 . .
    N N1 0.4412(3) 0.3170(5) 0.6112(3) 0.0193(6) Uani d . 1 1 . .
    H H1A 0.4852 0.3976 0.5951 0.023 Uiso calc R 1 1 . .
    H H1B 0.4658 0.3708 0.6908 0.023 Uiso calc R 1 1 . .
    O O1 0.1941(5) 0.7331(5) 0.4917(5) 0.0451(9) Uani d . 1 1 . .
    O O2 0.1334(3) 0.1479(5) 0.5640(3) 0.0363(7) Uani d . 1 1 . .
    Fe Fe1 0.20737(5) 0.32704(7) 0.42396(5) 0.01774(11) Uani d . 1 1 . .
    Br Br1 0.79524(5) 0.28916(9) 0.78419(5) 0.04641(14) Uani d . 1 1 . .
    Br Br2 0.68883(6) -0.25147(7) 0.90878(6) 0.04643(14) Uani d . 1 1 . .
    B B1 0.5163(5) 0.7167(7) 0.4432(5) 0.0256(8) Uani d . 1 1 . .
    F F1 0.4496(4) 0.5759(4) 0.3313(3) 0.0449(6) Uani d . 1 1 . .
    F F2 0.4611(3) 0.9035(4) 0.3751(3) 0.0465(7) Uani d . 1 1 . .
    F F3 0.6762(3) 0.7131(5) 0.5531(4) 0.0514(7) Uani d . 1 1 . .
    F F4 0.4694(3) 0.6791(4) 0.5072(3) 0.0390(6) Uani d . 1 1 . .
loop_
    _atom_site_aniso_label
    _atom_site_aniso_U_11
    _atom_site_aniso_U_22
    _atom_site_aniso_U_33
    _atom_site_aniso_U_12
    _atom_site_aniso_U_13
    _atom_site_aniso_U_23
    C1 0.0288(19) 0.051(3) 0.0181(17) -0.0010(17) 0.0188(16) -0.0024(16)
    C2 0.036(2) 0.042(2) 0.0227(19) 0.0036(17) 0.0213(18) 0.0101(16)
    C3 0.0237(18) 0.047(3) 0.0176(17) 0.0083(18) 0.0110(15) 0.0071(18)
    C4 0.0272(18) 0.036(2) 0.0233(18) -0.0081(16) 0.0166(16) -0.0079(16)
    C5 0.0300(17) 0.0252(18) 0.0212(17) -0.0020(15) 0.0174(15) -0.0047(14)
    C6 0.0273(17) 0.0250(19) 0.0333(19) 0.0037(15) 0.0239(16) 0.0025(16)
    C7 0.0203(16) 0.0263(17) 0.0195(17) -0.0052(14) 0.0138(16) -0.0037(14)
    C8 0.0209(16) 0.0234(18) 0.0207(16) 0.0011(14) 0.0134(15) 0.0019(15)
    C9 0.0226(17) 0.039(2) 0.0222(17) 0.0034(16) 0.0171(16) -0.0009(17)
    C10 0.0245(18) 0.057(3) 0.0250(19) 0.0150(19) 0.0170(17) 0.009(2)
    N1 0.0135(12) 0.0198(14) 0.0190(14) -0.0032(10) 0.0106(12) -0.0026(11)
    O1 0.054(2) 0.0288(17) 0.062(2) 0.0017(14) 0.046(2) -0.0012(15)
    O2 0.0341(15) 0.0485(18) 0.0330(15) -0.0088(13) 0.0272(14) 0.0020(13)
    Fe1 0.0162(2) 0.0201(2) 0.0159(2) 0.00138(18) 0.01175(18) 0.00273(19)
    Br1 0.0292(2) 0.0668(3) 0.0469(3) -0.0055(2) 0.0296(2) 0.0008(3)
    Br2 0.0550(3) 0.0445(3) 0.0469(3) 0.0230(2) 0.0404(3) 0.0209(2)
    B1 0.0239(19) 0.032(2) 0.0242(19) 0.0033(16) 0.0190(18) 0.0062(17)
    F1 0.0642(17) 0.0442(15) 0.0465(15) -0.0069(14) 0.0474(15) -0.0093(13)
    F2 0.0506(16) 0.0380(15) 0.0519(17) 0.0035(13) 0.0387(15) 0.0123(13)
    F3 0.0291(13) 0.071(2) 0.0494(17) 0.0058(13) 0.0282(13) 0.0121(15)
    F4 0.0508(16) 0.0424(14) 0.0471(15) -0.0083(12) 0.0436(15) -0.0048(12)
_geom_special_details
;
All e.s.d.'s (except the e.s.d. in the dihedral angle between two l.s. planes)
are estimated using the full covariance matrix. The cell e.s.d.'s are taken
into account individually in the estimation of e.s.d.'s in distances, angles
and torsion angles; correlations between e.s.d.'s in cell parameters are only
used when they are defined by crystal symmetry. An approximate (isotropic)
treatment of cell e.s.d.'s is used for estimating e.s.d.'s involving l.s.
planes.
;
loop_
    _geom_bond_atom_site_label_1
    _geom_bond_atom_site_label_2
    _geom_bond_site_symmetry_2
    _geom_bond_distance
    _geom_bond_publ_flag
    C1 C5 . 1.413(6) ?
    C1 C2 . 1.414(6) ?
    C1 Fe1 . 2.128(4) ?
    C1 H1 . 0.9500 ?
    C2 C3 . 1.426(6) ?
    C2 Fe1 . 2.107(4) ?
    C2 H2 . 0.9500 ?
    C3 C4 . 1.417(7) ?
    C3 Fe1 . 2.081(4) ?
    C3 H3 . 0.9500 ?
    C4 C5 . 1.408(6) ?
    C4 Fe1 . 2.083(4) ?
    C4 H4 . 0.9500 ?
    C5 Fe1 . 2.098(4) ?
    C5 H5 . 0.9500 ?
    C6 O1 . 1.132(5) ?
    C6 Fe1 . 1.784(4) ?
    C7 O2 . 1.138(5) ?
    C7 Fe1 . 1.781(4) ?
    C8 N1 . 1.481(5) ?
    C8 C9 . 1.511(5) ?
    C8 H8A . 0.9900 ?
    C8 H8B . 0.9900 ?
    C9 C10 . 1.497(6) ?
    C9 Br1 . 1.978(4) ?
    C9 H9 . 1.0000 ?
    C10 Br2 . 1.942(5) ?
    C10 H10A . 0.9900 ?
    C10 H10B . 0.9900 ?
    N1 Fe1 . 2.011(3) ?
    N1 H1A . 0.9200 ?
    N1 H1B . 0.9200 ?
    B1 F3 . 1.370(5) ?
    B1 F1 . 1.387(5) ?
    B1 F2 . 1.389(5) ?
    B1 F4 . 1.391(5) ?
loop_
    _geom_angle_atom_site_label_1
    _geom_angle_atom_site_label_2
    _geom_angle_atom_site_label_3
    _geom_angle_site_symmetry_1
    _geom_angle_site_symmetry_3
    _geom_angle
    _geom_angle_publ_flag
    C5 C1 C2 . . 107.9(4) ?
    C5 C1 Fe1 . . 69.3(2) ?
    C2 C1 Fe1 . . 69.7(2) ?
    C5 C1 H1 . . 126.0 ?
    C2 C1 H1 . . 126.0 ?
    Fe1 C1 H1 . . 126.5 ?
    C1 C2 C3 . . 107.9(4) ?
    C1 C2 Fe1 . . 71.3(2) ?
    C3 C2 Fe1 . . 69.1(2) ?
    C1 C2 H2 . . 126.1 ?
    C3 C2 H2 . . 126.1 ?
    Fe1 C2 H2 . . 125.1 ?
    C4 C3 C2 . . 107.6(4) ?
    C4 C3 Fe1 . . 70.2(2) ?
    C2 C3 Fe1 . . 71.1(2) ?
    C4 C3 H3 . . 126.2 ?
    C2 C3 H3 . . 126.2 ?
    Fe1 C3 H3 . . 124.2 ?
    C5 C4 C3 . . 108.1(4) ?
    C5 C4 Fe1 . . 70.9(2) ?
    C3 C4 Fe1 . . 70.0(2) ?
    C5 C4 H4 . . 126.0 ?
    C3 C4 H4 . . 126.0 ?
    Fe1 C4 H4 . . 124.7 ?
    C4 C5 C1 . . 108.5(4) ?
    C4 C5 Fe1 . . 69.8(2) ?
    C1 C5 Fe1 . . 71.6(2) ?
    C4 C5 H5 . . 125.8 ?
    C1 C5 H5 . . 125.8 ?
    Fe1 C5 H5 . . 124.5 ?
    O1 C6 Fe1 . . 178.0(4) ?
    O2 C7 Fe1 . . 174.9(3) ?
    N1 C8 C9 . . 113.8(3) ?
    N1 C8 H8A . . 108.8 ?
    C9 C8 H8A . . 108.8 ?
    N1 C8 H8B . . 108.8 ?
    C9 C8 H8B . . 108.8 ?
    H8A C8 H8B . . 107.7 ?
    C10 C9 C8 . . 114.1(3) ?
    C10 C9 Br1 . . 106.4(5) ?
    C8 C9 Br1 . . 108.7(3) ?
    C10 C9 H9 . . 109.2 ?
    C8 C9 H9 . . 109.2 ?
    Br1 C9 H9 . . 109.2 ?
    C9 C10 Br2 . . 110.3(3) ?
    C9 C10 H10A . . 109.6 ?
    Br2 C10 H10A . . 109.6 ?
    C9 C10 H10B . . 109.6 ?
    Br2 C10 H10B . . 109.6 ?
    H10A C10 H10B . . 108.1 ?
    C8 N1 Fe1 . . 116.9(2) ?
    C8 N1 H1A . . 108.1 ?
    Fe1 N1 H1A . . 108.1 ?
    C8 N1 H1B . . 108.1 ?
    Fe1 N1 H1B . . 108.1 ?
    H1A N1 H1B . . 107.3 ?
    C7 Fe1 C6 . . 93.75(18) ?
    C7 Fe1 N1 . . 94.06(15) ?
    C6 Fe1 N1 . . 91.07(15) ?
    C7 Fe1 C3 . . 111.59(17) ?
    C6 Fe1 C3 . . 93.88(19) ?
    N1 Fe1 C3 . . 153.45(15) ?
    C7 Fe1 C4 . . 87.97(17) ?
    C6 Fe1 C4 . . 128.48(17) ?
    N1 Fe1 C4 . . 140.23(15) ?
    C3 Fe1 C4 . . 39.79(19) ?
    C7 Fe1 C5 . . 103.00(16) ?
    C6 Fe1 C5 . . 157.66(17) ?
    N1 Fe1 C5 . . 102.23(14) ?
    C3 Fe1 C5 . . 66.36(17) ?
    C4 Fe1 C5 . . 39.37(16) ?
    C7 Fe1 C2 . . 151.17(16) ?
    C6 Fe1 C2 . . 92.41(19) ?
    N1 Fe1 C2 . . 113.97(14) ?
    C3 Fe1 C2 . . 39.82(16) ?
    C4 Fe1 C2 . . 66.40(17) ?
    C5 Fe1 C2 . . 65.86(17) ?
    C7 Fe1 C1 . . 141.39(18) ?
    C6 Fe1 C1 . . 124.63(17) ?
    N1 Fe1 C1 . . 89.72(14) ?
    C3 Fe1 C1 . . 66.12(17) ?
    C4 Fe1 C1 . . 65.86(16) ?
    C5 Fe1 C1 . . 39.06(16) ?
    C2 Fe1 C1 . . 39.00(17) ?
    F3 B1 F1 . . 110.9(4) ?
    F3 B1 F2 . . 109.7(4) ?
    F1 B1 F2 . . 108.4(3) ?
    F3 B1 F4 . . 110.3(4) ?
    F1 B1 F4 . . 109.1(3) ?
    F2 B1 F4 . . 108.4(3) ?
loop_
    _geom_torsion_atom_site_label_1
    _geom_torsion_atom_site_label_2
    _geom_torsion_atom_site_label_3
    _geom_torsion_atom_site_label_4
    _geom_torsion_site_symmetry_1
    _geom_torsion_site_symmetry_2
    _geom_torsion_site_symmetry_3
    _geom_torsion_site_symmetry_4
    _geom_torsion
    _geom_torsion_publ_flag
    C5 C1 C2 C3 . . . . -0.7(4) ?
    Fe1 C1 C2 C3 . . . . -59.7(3) ?
    C5 C1 C2 Fe1 . . . . 59.0(3) ?
    C1 C2 C3 C4 . . . . 0.1(5) ?
    Fe1 C2 C3 C4 . . . . -61.0(3) ?
    C1 C2 C3 Fe1 . . . . 61.1(3) ?
    C2 C3 C4 C5 . . . . 0.6(5) ?
    Fe1 C3 C4 C5 . . . . -61.0(3) ?
    C2 C3 C4 Fe1 . . . . 61.6(3) ?
    C3 C4 C5 C1 . . . . -1.0(5) ?
    Fe1 C4 C5 C1 . . . . -61.5(3) ?
    C3 C4 C5 Fe1 . . . . 60.4(3) ?
    C2 C1 C5 C4 . . . . 1.1(4) ?
    Fe1 C1 C5 C4 . . . . 60.3(3) ?
    C2 C1 C5 Fe1 . . . . -59.2(3) ?
    N1 C8 C9 C10 . . . . 179.4(3) ?
    N1 C8 C9 Br1 . . . . -62.1(3) ?
    C8 C9 C10 Br2 . . . . -67.2(4) ?
    Br1 C9 C10 Br2 . . . . 173.08(19) ?
    C9 C8 N1 Fe1 . . . . -174.8(2) ?
    C8 N1 Fe1 C7 . . . . 72.1(3) ?
    C8 N1 Fe1 C6 . . . . 166.0(3) ?
    C8 N1 Fe1 C3 . . . . -93.2(4) ?
    C8 N1 Fe1 C4 . . . . -19.6(4) ?
    C8 N1 Fe1 C5 . . . . -32.1(3) ?
    C8 N1 Fe1 C2 . . . . -100.9(3) ?
    C8 N1 Fe1 C1 . . . . -69.4(3) ?
    C4 C3 Fe1 C7 . . . . -57.7(3) ?
    C2 C3 Fe1 C7 . . . . -175.3(3) ?
    C4 C3 Fe1 C6 . . . . -153.3(3) ?
    C2 C3 Fe1 C6 . . . . 89.1(3) ?
    C4 C3 Fe1 N1 . . . . 106.5(4) ?
    C2 C3 Fe1 N1 . . . . -11.1(5) ?
    C2 C3 Fe1 C4 . . . . -117.6(4) ?
    C4 C3 Fe1 C5 . . . . 37.5(2) ?
    C2 C3 Fe1 C5 . . . . -80.1(3) ?
    C4 C3 Fe1 C2 . . . . 117.6(4) ?
    C4 C3 Fe1 C1 . . . . 80.4(3) ?
    C2 C3 Fe1 C1 . . . . -37.2(3) ?
    C5 C4 Fe1 C7 . . . . -113.5(3) ?
    C3 C4 Fe1 C7 . . . . 128.2(3) ?
    C5 C4 Fe1 C6 . . . . 153.4(2) ?
    C3 C4 Fe1 C6 . . . . 35.0(3) ?
    C5 C4 Fe1 N1 . . . . -19.5(4) ?
    C3 C4 Fe1 N1 . . . . -137.9(3) ?
    C5 C4 Fe1 C3 . . . . 118.4(3) ?
    C3 C4 Fe1 C5 . . . . -118.4(3) ?
    C5 C4 Fe1 C2 . . . . 80.1(3) ?
    C3 C4 Fe1 C2 . . . . -38.3(2) ?
    C5 C4 Fe1 C1 . . . . 37.3(2) ?
    C3 C4 Fe1 C1 . . . . -81.1(3) ?
    C4 C5 Fe1 C7 . . . . 70.2(3) ?
    C1 C5 Fe1 C7 . . . . -171.2(2) ?
    C4 C5 Fe1 C6 . . . . -67.4(5) ?
    C1 C5 Fe1 C6 . . . . 51.2(5) ?
    C4 C5 Fe1 N1 . . . . 167.4(2) ?
    C1 C5 Fe1 N1 . . . . -74.0(2) ?
    C4 C5 Fe1 C3 . . . . -37.9(3) ?
    C1 C5 Fe1 C3 . . . . 80.7(3) ?
    C1 C5 Fe1 C4 . . . . 118.6(3) ?
    C4 C5 Fe1 C2 . . . . -81.6(3) ?
    C1 C5 Fe1 C2 . . . . 37.0(2) ?
    C4 C5 Fe1 C1 . . . . -118.6(3) ?
    C1 C2 Fe1 C7 . . . . -109.4(4) ?
    C3 C2 Fe1 C7 . . . . 9.1(5) ?
    C1 C2 Fe1 C6 . . . . 148.4(3) ?
    C3 C2 Fe1 C6 . . . . -93.2(3) ?
    C1 C2 Fe1 N1 . . . . 56.1(3) ?
    C3 C2 Fe1 N1 . . . . 174.6(2) ?
    C1 C2 Fe1 C3 . . . . -118.5(4) ?
    C1 C2 Fe1 C4 . . . . -80.2(3) ?
    C3 C2 Fe1 C4 . . . . 38.2(3) ?
    C1 C2 Fe1 C5 . . . . -37.0(2) ?
    C3 C2 Fe1 C5 . . . . 81.5(3) ?
    C3 C2 Fe1 C1 . . . . 118.5(4) ?
    C5 C1 Fe1 C7 . . . . 13.8(4) ?
    C2 C1 Fe1 C7 . . . . 133.2(3) ?
    C5 C1 Fe1 C6 . . . . -158.9(2) ?
    C2 C1 Fe1 C6 . . . . -39.5(3) ?
    C5 C1 Fe1 N1 . . . . 110.0(2) ?
    C2 C1 Fe1 N1 . . . . -130.6(3) ?
    C5 C1 Fe1 C3 . . . . -81.4(3) ?
    C2 C1 Fe1 C3 . . . . 38.0(3) ?
    C5 C1 Fe1 C4 . . . . -37.6(2) ?
    C2 C1 Fe1 C4 . . . . 81.7(3) ?
    C2 C1 Fe1 C5 . . . . 119.4(4) ?
    C5 C1 Fe1 C2 . . . . -119.4(4) ?
loop_
    _geom_hbond_atom_site_label_D
    _geom_hbond_atom_site_label_H
    _geom_hbond_atom_site_label_A
    _geom_hbond_site_symmetry_A
    _geom_hbond_distance_DH
    _geom_hbond_distance_HA
    _geom_hbond_distance_DA
    _geom_hbond_angle_DHA
    N1 H1A F4 . 0.92 2.15 2.951(4) 145
    N1 H1A Br1 . 0.92 2.79 3.238(3) 111
    N1 H1B F1 2_565 0.92 2.06 2.935(4) 158
_iucr_refine_instructions_details
;
TITL 11m_kznd_cyprian9_0a in Pc
CELL  0.71073  12.9385   6.7123  13.2959   90.000  138.664   90.000
ZERR     2.00   0.0004   0.0002   0.0004    0.000    0.002    0.000
LATT  -1
SYMM    X, - Y, 1/2 + Z
SFAC  C    H    N    O    FE   BR   B    F
UNIT  20   24   2    4    2    4    2    8
MERG   2
OMIT    -2.00  56.00
EQIV $1 x, -y+1, z+1/2
HTAB N1 F4
HTAB N1 Br1
HTAB N1 F1_$1
FMAP   2
PLAN    5
SIZE     0.29   0.48   0.54
ACTA
BOND   $H
CONF
L.S.   4
TEMP  -100.00
WGHT    0.049200    0.144300
FVAR       0.61237
C1    1    0.232846    0.252455    0.287916    11.00000    0.02875    0.05059 =
         0.01813   -0.00236    0.01877   -0.00098
AFIX  43
H1    2    0.327873    0.248581    0.320319    11.00000   -1.20000
AFIX   0
C2    1    0.133441    0.419423    0.226165    11.00000    0.03561    0.04182 =
         0.02267    0.01015    0.02127    0.00364
AFIX  43
H2    2    0.150388    0.547962    0.210697    11.00000   -1.20000
AFIX   0
C3    1    0.003222    0.360748    0.191203    11.00000    0.02366    0.04653 =
         0.01761    0.00714    0.01102    0.00828
AFIX  43
H3    2   -0.082093    0.442969    0.148244    11.00000   -1.20000
AFIX   0
C4    1    0.024139    0.157593    0.232146    11.00000    0.02724    0.03598 =
         0.02325   -0.00795    0.01659   -0.00815
AFIX  43
H4    2   -0.045352    0.079081    0.220607    11.00000   -1.20000
AFIX   0
C5    1    0.165897    0.092379    0.292923    11.00000    0.02997    0.02516 =
         0.02120   -0.00474    0.01742   -0.00201
AFIX  43
H5    2    0.209205   -0.037369    0.330887    11.00000   -1.20000
AFIX   0
C6    1    0.201901    0.575165    0.467992    11.00000    0.02729    0.02503 =
         0.03332    0.00249    0.02386    0.00375
C7    1    0.169332    0.216465    0.515479    11.00000    0.02029    0.02626 =
         0.01954   -0.00374    0.01378   -0.00523
C8    1    0.515968    0.118429    0.658939    11.00000    0.02092    0.02341 =
         0.02067    0.00192    0.01342    0.00108
AFIX  23
H8A   2    0.499601    0.064991    0.578382    11.00000   -1.20000
H8B   2    0.463590    0.027142    0.668491    11.00000   -1.20000
AFIX   0
C9    1    0.689301    0.120228    0.807884    11.00000    0.02263    0.03937 =
         0.02221   -0.00092    0.01709    0.00340
AFIX  13
H9    2    0.706874    0.177651    0.889198    11.00000   -1.20000
AFIX   0
C10   1    0.765287   -0.080453    0.857543    11.00000    0.02455    0.05668 =
         0.02502    0.00890    0.01703    0.01497
AFIX  23
H10A  2    0.880181   -0.065575    0.947384    11.00000   -1.20000
H10B  2    0.742069   -0.142100    0.774602    11.00000   -1.20000
AFIX   0
N1    3    0.441221    0.316960    0.611223    11.00000    0.01353    0.01985 =
         0.01904   -0.00259    0.01064   -0.00324
AFIX  23
H1A   2    0.485181    0.397618    0.595058    11.00000   -1.20000
H1B   2    0.465811    0.370810    0.690826    11.00000   -1.20000
AFIX   0
O1    4    0.194132    0.733138    0.491672    11.00000    0.05367    0.02878 =
         0.06218   -0.00123    0.04624    0.00174
O2    4    0.133445    0.147927    0.564033    11.00000    0.03414    0.04850 =
         0.03302    0.00198    0.02717   -0.00883
FE1   5    0.207374    0.327039    0.423963    11.00000    0.01619    0.02007 =
         0.01591    0.00273    0.01175    0.00138
BR1   6    0.795236    0.289165    0.784194    11.00000    0.02916    0.06683 =
         0.04688    0.00077    0.02960   -0.00546
BR2   6    0.688830   -0.251469    0.908783    11.00000    0.05503    0.04446 =
         0.04694    0.02093    0.04036    0.02300
B1    7    0.516268    0.716679    0.443169    11.00000    0.02390    0.03188 =
         0.02424    0.00621    0.01904    0.00330
F1    8    0.449632    0.575880    0.331281    11.00000    0.06418    0.04417 =
         0.04648   -0.00930    0.04742   -0.00688
F2    8    0.461073    0.903477    0.375133    11.00000    0.05062    0.03796 =
         0.05188    0.01230    0.03875    0.00352
F3    8    0.676225    0.713060    0.553119    11.00000    0.02910    0.07113 =
         0.04943    0.01212    0.02818    0.00583
F4    8    0.469357    0.679078    0.507239    11.00000    0.05082    0.04240 =
         0.04712   -0.00479    0.04357   -0.00830
HKLF    4
REM  11m_kznd_cyprian9_0a in Pc
REM R1 =  0.0274 for   2751 Fo > 4sig(Fo)  and  0.0300 for all   2944 data
REM    190 parameters refined using      2 restraints
END
WGHT      0.0492      0.1443
REM Highest difference peak  0.762,  deepest hole -0.637,  1-sigma level  0.079
Q1    1   0.7511 -0.1909  0.9174  11.00000  0.05    0.76
Q2    1   0.7487  0.2282  0.7105  11.00000  0.05    0.53
Q3    1   0.8052  0.4019  0.7775  11.00000  0.05    0.51
Q4    1   0.7133 -0.1722  0.9721  11.00000  0.05    0.36
Q5    1   0.1147  0.3592  0.3778  11.00000  0.05    0.34
;
data_global
_journal_date_recd_electronic     2012-06-05
_journal_date_accepted     2012-06-07
_journal_name_full     'Acta Crystallographica, Section E'
_journal_year     2012
_journal_volume     68
_journal_issue      7
_journal_page_first     m932
_journal_page_last     m932
_journal_paper_category     QM
_journal_paper_doi     10.1107/S1600536812025925
_journal_coeditor_code     FJ2567
_publ_contact_author_name     'Cyprian M. M'thiruaine'
_publ_contact_author_address
;
School of Chemistry, University of KwaZulu-Natal,
Private Bag X54001, Durban 4000, South Africa
;
_publ_contact_author_email     friedric@ukzn.ac.za
_publ_contact_author_fax     '+27(0)312603091'
_publ_contact_author_phone     '+27(0)312603107'
_publ_section_title
;\
Dicarbonyl(\h^5^-cyclopentadienyl)(2,3-dibromopropanamine-\
\k<i>N</i>)iron(II) tetrafluoridoborate
;
loop_
    _publ_author_name
    _publ_author_footnote
    _publ_author_address
    'M'thiruaine, Cyprian M.' .
;
School of Chemistry, University of KwaZulu-Natal, Private Bag X54001,
Durban 4000, South Africa
;
    'Friedrich, Holger B.' .
;
School of Chemistry, University of KwaZulu-Natal, Private Bag X54001,
Durban 4000, South Africa
;
    'Changamu, Evans O.' .
;
Chemistry Department, Kenyatta University, PO Box 43844, Nairobi, Kenya
;
    'Fernandes, Manuel A.' .
;
School of Chemistry, University of the Witwatersrand, PO Wits,
2050 Johannesburg, South Africa
;
_publ_section_synopsis     .
