# Supplementary material for: Dicarbon­yl(η5-cyclo­penta­dien­yl)(2,3-di­bromo­propanamine-κN)iron(II) tetra­fluoridoborate
Source: Acta Crystallogr Sect E Struct Rep Online. 2012 Jun 16;68(Pt 7):m932. doi: 10.1107/S1600536812025925 (PMC3393195; doi:10.1107/S1600536812025925)
Supplement: Supplementary file 2 [file e-68-0m932-Isup2.hkl]

#
# h,k,l, Fc-squared, Fo-squared, sigma(Fo-squared) and status flag
#
data_I
_shelx_title ' 11m_kznd_cyprian9_0a in Pc'
_shelx_refln_list_code          4
_shelx_F_calc_maximum      162.29
_exptl_crystal_F_000       464.00
_reflns_d_resolution_high  0.7571
 
loop_
 _symmetry_equiv_pos_as_xyz
 'x, y, z'
 'x, -y, z+1/2'
 
_cell_length_a    12.9385
_cell_length_b     6.7123
_cell_length_c    13.2959
_cell_angle_alpha  90.000
_cell_angle_beta  138.664
_cell_angle_gamma  90.000
 
_shelx_F_squared_multiplier     1.000
 
loop_
 _refln_index_h
 _refln_index_k
 _refln_index_l
 _refln_F_squared_calc
 _refln_F_squared_meas
 _refln_F_squared_sigma
 _refln_observed_status
  13   3 -13       13.13       11.87     10.45 o
  14   3 -13       12.26       19.65     11.47 o
  15   3 -13      107.38      122.51     14.85 o
  11   4 -13      373.51      377.42     17.01 o
  12   4 -13       85.02      105.71     13.09 o
  13   4 -13      311.09      292.19     19.89 o
  14   4 -13       16.05       15.20     12.35 o
  15   4 -13      390.98      396.78     23.15 o
  10   5 -13       51.55       44.43     12.40 o
  11   5 -13      193.72      207.34     17.36 o
  12   5 -13        3.54       -5.60     12.48 o
  13   5 -13      146.54      147.63     16.03 o
  13   0 -12      665.11      668.60     16.59 o
  14   0 -12     2102.30     2079.68     28.64 o
  15   0 -12      200.25      226.91     15.81 o
  16   0 -12     1210.57     1257.40     27.09 o
  11   1 -12      139.43      130.00     10.48 o
  12   1 -12       64.34       73.39      9.04 o
  13   1 -12       70.62       65.71      9.65 o
  14   1 -12       84.04       90.45     11.17 o
  15   1 -12        5.25        8.64     10.51 o
  16   1 -12       45.17       57.79     11.89 o
   8   2 -12      519.89      512.78     11.84 o
   9   2 -12      102.29       98.59      9.39 o
  10   2 -12      452.72      463.82     14.29 o
  11   2 -12      258.79      279.47     14.37 o
  12   2 -12      922.19      945.72     20.72 o
  13   2 -12      287.98      338.72     16.83 o
  14   2 -12     1475.32     1521.59     29.15 o
  15   2 -12      163.27      174.59     16.69 o
  16   2 -12      505.90      498.27     22.05 o
   6   3 -12      245.20      289.92     12.80 o
   7   3 -12      462.98      506.17     14.83 o
   8   3 -12      504.46      533.87     15.12 o
   9   3 -12      791.51      842.81     18.13 o
  10   3 -12      258.68      275.76     14.13 o
  11   3 -12      872.79      894.25     20.59 o
  12   3 -12      270.17      285.10     17.17 o
  13   3 -12      148.15      132.78     14.99 o
  14   3 -12      721.98      758.12     23.49 o
  15   3 -12       37.17       35.81     12.59 o
  16   3 -12      199.19      206.00     20.32 o
   5   4 -12      331.16      369.04     15.92 o
   6   4 -12       53.20       72.16     10.24 o
   7   4 -12      293.91      352.83     15.28 o
   8   4 -12       72.66       76.29     10.37 o
   9   4 -12      207.92      218.03     14.29 o
  10   4 -12      108.30      126.59     13.57 o
  11   4 -12      156.08      162.32     16.05 o
  12   4 -12      186.20      211.98     17.04 o
  13   4 -12      335.13      365.44     20.40 o
  14   4 -12      186.78      205.47     18.96 o
  15   4 -12      185.30      193.23     19.71 o
   5   5 -12      108.34      115.79     13.31 o
   6   5 -12      400.51      466.67     19.25 o
   7   5 -12      142.75      144.72     15.44 o
   8   5 -12      144.42      160.94     15.65 o
   9   5 -12      451.47      496.59     21.04 o
  10   5 -12      116.50      125.92     13.31 o
  11   5 -12      301.59      301.55     18.91 o
  12   5 -12      171.51      186.64     18.77 o
  13   5 -12       69.17       52.45     14.53 o
  14   5 -12      343.85      373.71     24.13 o
   6   6 -12       32.21       31.71     12.37 o
   7   6 -12      307.37      320.75     20.27 o
   8   6 -12       26.72       22.59     12.27 o
   9   6 -12      276.04      302.96     20.24 o
  10   6 -12        1.44        3.87     12.99 o
  11   6 -12      291.35      303.68     21.41 o
   6   1 -11      856.23      934.01     11.76 o
   7   1 -11       39.69       33.09      4.51 o
   8   1 -11     3451.84     3614.63     24.37 o
   9   1 -11      249.09      264.67     10.32 o
  10   1 -11     2710.10     2520.76    117.03 o
  11   1 -11      888.39      874.36     11.03 o
  12   1 -11     2065.72     2100.70     18.43 o
  13   1 -11      177.19      176.36      9.75 o
  14   1 -11      218.85      192.48     12.16 o
  15   1 -11      268.29      295.58     12.40 o
  16   1 -11        2.80        2.66     10.23 o
   6   2 -11       91.78       87.84      8.96 o
   7   2 -11      409.99      471.95     11.97 o
   8   2 -11      233.53      275.31     10.85 o
   9   2 -11      187.98      179.76     10.53 o
  10   2 -11     1045.32     1148.49     19.97 o
  11   2 -11      201.52      204.16     12.72 o
  12   2 -11      508.34      492.30     27.43 o
  13   2 -11      290.44      295.10     10.63 o
  14   2 -11      518.95      533.55     14.21 o
  15   2 -11      155.06      158.62     11.67 o
  16   2 -11       26.92       46.42      9.25 o
   5   3 -11      207.33      255.39     12.64 o
   6   3 -11       23.91       26.80      7.23 o
   7   3 -11      426.77      474.06     14.48 o
   8   3 -11      598.45      652.91     16.40 o
   9   3 -11      721.54      748.25     17.73 o
  10   3 -11      842.14      899.64     20.24 o
  11   3 -11     1419.49     1505.35     26.11 o
  12   3 -11      412.41      438.35     19.60 o
  13   3 -11      234.46      230.70     18.11 o
  14   3 -11       83.05       76.75     13.44 o
  15   3 -11        8.95        9.31     12.69 o
   5   4 -11      519.86      565.63     17.95 o
   6   4 -11      112.99      122.21     12.43 o
   7   4 -11      200.78      233.44     14.77 o
   8   4 -11      568.65      615.47     18.56 o
   9   4 -11      612.38      624.83     19.44 o
  10   4 -11      453.56      516.22     18.29 o
  11   4 -11        6.52        6.51     10.00 o
  12   4 -11      618.62      697.93     23.44 o
  13   4 -11      224.56      206.67     19.07 o
  14   4 -11       98.84      118.05     15.68 o
  15   4 -11      226.88      213.68     20.85 o
   4   5 -11       42.07       44.80     11.07 o
   5   5 -11      560.96      633.63     20.27 o
   6   5 -11       14.63       11.71      9.71 o
   7   5 -11      578.30      658.67     20.85 o
   8   5 -11        6.62       14.85      9.71 o
   9   5 -11      773.51      833.02     23.25 o
  10   5 -11       54.91       66.00     12.35 o
  11   5 -11      428.34      480.54     21.33 o
  12   5 -11        5.51        3.28     12.16 o
  13   5 -11      211.92      225.60     21.36 o
  14   5 -11       17.88       19.36     15.33 o
   4   6 -11       73.65       91.04     13.89 o
   5   6 -11      144.13      148.64     17.20 o
   6   6 -11       14.00       17.36     11.87 o
   7   6 -11       40.80       40.43     12.37 o
   8   6 -11       66.74       74.21     13.36 o
   9   6 -11      111.51      132.19     14.91 o
  10   6 -11       76.76      102.13     14.59 o
  11   6 -11        6.65       14.43     13.52 o
  12   6 -11       79.22      109.92     16.80 o
   5   0 -10      873.38      813.34      9.49 o
   8   0 -10     6315.06     6217.49     38.27 o
   9   0 -10     1042.84      972.55     13.92 o
  10   0 -10     2246.41     2175.68     23.07 o
  11   0 -10      973.52      983.93     18.67 o
  12   0 -10       50.79       59.09      9.04 o
  13   0 -10      406.33      414.59     16.45 o
  14   0 -10      436.15      477.21     18.75 o
  15   0 -10      602.81      726.30     23.33 o
  16   0 -10      812.12      899.13     27.07 o
   5   1 -10       59.14       70.88      6.45 o
   6   1 -10       26.09       29.50      2.99 o
   7   1 -10       51.81       54.64      4.27 o
   8   1 -10       68.52       81.28      8.27 o
   9   1 -10       54.27       54.37      4.18 o
  10   1 -10      213.69      221.25      7.00 o
  11   1 -10       91.54       94.03      7.11 o
  12   1 -10       61.13       72.47      6.67 o
  13   1 -10      327.00      339.99     11.48 o
  14   1 -10        0.83        6.00      6.92 o
  15   1 -10       54.07       55.68      9.07 o
  16   1 -10       71.33       98.67     13.21 o
   5   2 -10      488.89      512.99     11.95 o
   6   2 -10     2174.15     2255.07     21.28 o
   7   2 -10      434.83      461.95     12.19 o
   8   2 -10     2943.68     3075.77     26.51 o
   9   2 -10      809.01      766.41     33.51 o
  10   2 -10      685.16      655.79     27.93 o
  11   2 -10      301.81      294.79      9.16 o
  12   2 -10       10.41       12.91      5.79 o
  13   2 -10      158.93      178.17     10.42 o
  14   2 -10      276.22      323.75     12.98 o
  15   2 -10      279.60      339.08     24.59 o
  16   2 -10      465.40      487.37     16.77 o
   5   3 -10      156.94      182.62     10.67 o
   6   3 -10      570.70      649.23     15.57 o
   7   3 -10      297.41      276.27     11.89 o
   8   3 -10      970.12     1109.35     19.33 o
   9   3 -10      159.44      167.42     12.77 o
  10   3 -10      328.42      354.51      9.05 o
  11   3 -10      958.45      933.90     13.70 o
  12   3 -10      126.54      140.18      9.59 o
  13   3 -10      969.51      928.80     28.73 o
  14   3 -10       65.37       76.92      9.00 o
  15   3 -10      375.43      382.33     15.11 o
   5   4 -10      657.51      704.73     17.87 o
   6   4 -10      115.52      118.43     12.11 o
   7   4 -10      896.25      962.07     20.37 o
   8   4 -10      202.91      215.23     13.95 o
   9   4 -10      558.14      586.06     18.67 o
  10   4 -10       39.96       35.20     10.19 o
  11   4 -10      179.62      179.98      9.54 o
  12   4 -10       20.95       29.45     10.83 o
  13   4 -10      154.23      170.27     11.87 o
  14   4 -10       71.42      106.50     10.17 o
  15   4 -10      103.24       97.09     16.88 o
   4   5 -10      133.06      145.04     14.77 o
   5   5 -10      100.30       97.44     11.33 o
   6   5 -10      398.76      466.01     18.43 o
   7   5 -10       58.74       64.59     11.07 o
   8   5 -10      847.56      924.94     23.33 o
   9   5 -10      122.62      141.07     15.87 o
  10   5 -10      224.31      280.16     18.53 o
  11   5 -10      482.21      489.34     22.61 o
  12   5 -10       18.73       21.95     13.33 o
  13   5 -10      320.69      290.32     22.91 o
  14   5 -10       80.65       76.72     17.04 o
   4   6 -10       17.80       24.80     11.57 o
   5   6 -10      584.74      652.30     22.56 o
   6   6 -10       63.18       67.87     12.80 o
   7   6 -10      837.45      974.12     26.16 o
   8   6 -10       27.17       30.56     12.21 o
   9   6 -10      439.02      491.26     22.35 o
  10   6 -10       27.06       24.96     13.17 o
  11   6 -10      417.53      429.23     23.65 o
  12   6 -10       52.51       54.69     14.40 o
   5   7 -10       40.99       46.29     12.85 o
   6   7 -10       48.66       40.37     12.83 o
   7   7 -10      103.77      134.35     16.43 o
   8   7 -10       72.28       74.27     15.31 o
   9   7 -10       17.41       35.28     14.88 o
   4   1  -9     5935.55     5958.53     33.31 o
   5   1  -9     1128.44     1198.63     45.16 o
   6   1  -9     3421.37     3453.37    124.56 o
   7   1  -9     1143.01     1196.84     14.40 o
   8   1  -9     1535.30     1573.93     24.59 o
   9   1  -9      973.72     1041.85     21.91 o
  10   1  -9     1860.39     1891.17     16.77 o
  11   1  -9      146.06      184.90      8.93 o
  12   1  -9     3594.46     3626.72     27.74 o
  13   1  -9      754.16      795.26     15.90 o
  14   1  -9     1084.70     1131.67     25.61 o
  15   1  -9      217.75      210.62     13.24 o
  16   1  -9      367.20      367.86     15.65 o
   5   2  -9      595.74      615.45     12.27 o
   6   2  -9      919.19      985.56     14.83 o
   7   2  -9      788.08      836.70     14.59 o
   8   2  -9       53.17       53.57      4.21 o
   9   2  -9      766.63      816.31     15.19 o
  10   2  -9      148.69      164.57      8.04 o
  11   2  -9      707.56      709.21     17.61 o
  12   2  -9      768.48      818.20     24.32 o
  13   2  -9      312.20      317.34     12.63 o
  14   2  -9      448.70      477.12     15.32 o
  15   2  -9       66.35       82.09     10.37 o
   5   3  -9     1379.83     1556.66     20.91 o
   6   3  -9     1189.70     1283.24     19.23 o
   7   3  -9      628.32      689.02     16.24 o
   8   3  -9      194.28      199.15     11.87 o
   9   3  -9      113.19      135.65     26.11 o
  10   3  -9      443.40      448.76     10.50 o
  11   3  -9     1131.42     1125.21     17.60 o
  12   3  -9      869.71      929.75     15.90 o
  13   3  -9      820.48      841.69     21.83 o
  14   3  -9      365.76      376.45     14.81 o
  15   3  -9      174.55      187.82     14.31 o
   5   4  -9      593.06      612.89     16.59 o
   6   4  -9      555.89      633.39     17.28 o
   7   4  -9      828.82      877.61     19.55 o
   8   4  -9       88.73      113.41     12.85 o
   9   4  -9      685.14      737.98     19.60 o
  10   4  -9       33.40       29.90      6.11 o
  11   4  -9      159.96      163.41     10.55 o
  12   4  -9      580.69      610.28     14.58 o
  13   4  -9      230.83      245.42     13.61 o
  14   4  -9      185.00      208.07     13.28 o
   4   5  -9      110.77      114.24     13.60 o
   5   5  -9      827.48      874.12     21.55 o
   6   5  -9      112.13      119.76     13.97 o
   7   5  -9      536.94      611.34     19.84 o
   8   5  -9       38.30       33.95     10.48 o
   9   5  -9      678.54      724.17     22.61 o
  10   5  -9       78.81      115.17     13.92 o
  11   5  -9      647.69      650.75     15.13 o
  12   5  -9       44.69       67.62      9.16 o
  13   5  -9      389.46      418.48     20.61 o
   3   6  -9       55.80       46.85     11.07 o
   4   6  -9      172.32      190.30     15.39 o
   5   6  -9       87.13      102.80     13.04 o
   6   6  -9      148.10      164.14     17.09 o
   7   6  -9      158.97      165.20     17.04 o
   8   6  -9       35.47       47.28     12.67 o
   9   6  -9      138.37      135.74     15.17 o
  10   6  -9       63.22       50.03     12.59 o
  11   6  -9       82.81       87.73     14.67 o
  12   6  -9      123.01      134.91     18.64 o
   3   7  -9      229.98      230.03     18.56 o
   4   7  -9       19.33       22.53     11.92 o
   5   7  -9      303.79      315.58     21.63 o
   6   7  -9        6.28       14.56     13.28 o
   7   7  -9      283.15      317.76     21.73 o
   8   7  -9       19.01       23.39     13.92 o
   9   7  -9      394.09      426.54     24.43 o
  10   7  -9        2.00       -2.56     14.80 o
   3   0  -8      592.48      591.29     11.39 o
   4   0  -8      535.77      532.86      8.67 o
   6   0  -8     5100.15     5059.82    131.19 o
   7   0  -8     6958.49     7259.53     40.24 o
   8   0  -8     4281.41     4164.72     30.75 o
   9   0  -8     1064.32     1005.91     18.00 o
  10   0  -8     8708.29     8768.19     54.40 o
  11   0  -8      511.13      499.31     16.83 o
  12   0  -8      755.87      735.29     20.24 o
  13   0  -8      475.98      498.78     20.11 o
  14   0  -8       57.55       60.21     12.83 o
  15   0  -8      533.30      571.61     23.39 o
   2   1  -8      352.96      365.50     11.47 o
   3   1  -8        3.81        7.68      3.33 o
   4   1  -8       60.04       62.16      7.01 o
   5   1  -8     1094.74     1160.20     42.12 o
   6   1  -8       74.18       87.15      6.21 o
   7   1  -8      188.12      197.30      6.04 o
   8   1  -8      266.92      280.53      6.83 o
   9   1  -8      128.76      116.69      9.88 o
  10   1  -8      311.75      326.11      9.85 o
  11   1  -8        5.56        4.59      5.72 o
  12   1  -8       31.31       37.72      7.13 o
  13   1  -8       57.75       62.25      8.01 o
  14   1  -8       35.47       48.58      9.04 o
  15   1  -8       42.77       55.18     10.24 o
   3   2  -8      358.12      400.83      8.24 o
   5   2  -8      175.57      180.80      8.45 o
   6   2  -8     1356.04     1405.38     17.41 o
   7   2  -8     2079.48     2128.75     67.05 o
   8   2  -8     2732.38     2648.10     92.16 o
   9   2  -8     1798.37     1807.29     30.36 o
  10   2  -8     3518.72     3496.97     24.49 o
  11   2  -8      261.58      255.00     10.09 o
  12   2  -8      809.44      840.66     16.41 o
  13   2  -8      101.65       93.32     10.37 o
  14   2  -8       28.04       29.00      8.61 o
  15   2  -8      230.52      269.11     14.71 o
   5   3  -8     1371.89     1505.09     20.03 o
   6   3  -8      927.05     1015.24     17.68 o
   7   3  -8     1255.86     1361.24     21.01 o
   8   3  -8      581.33      618.23     17.08 o
   9   3  -8       72.79       70.72      5.81 o
  10   3  -8     1365.66     1443.45     30.65 o
  11   3  -8      105.26       99.35      8.42 o
  12   3  -8      374.42      403.53     14.13 o
  13   3  -8      240.25      250.71     21.17 o
  14   3  -8      113.61      133.21     11.50 o
  15   3  -8      465.49      492.94     18.35 o
   4   4  -8      312.19      334.38     12.83 o
   5   4  -8      491.65      499.37     15.36 o
   6   4  -8       38.63       50.48      8.48 o
   7   4  -8      593.92      661.05     18.13 o
   8   4  -8      529.79      574.01     18.43 o
   9   4  -8     1645.67     1714.76     51.73 o
  10   4  -8      163.22      169.10      9.92 o
  11   4  -8      377.04      400.65     12.81 o
  12   4  -8       51.63       44.64      8.14 o
  13   4  -8       97.94       97.92     10.45 o
  14   4  -8       44.11       47.92     10.46 o
   4   5  -8      100.40      119.25     13.12 o
   5   5  -8      121.38      134.46     13.76 o
   6   5  -8      664.42      701.37     19.41 o
   7   5  -8      786.42      820.52     20.91 o
   8   5  -8      120.09      126.32     13.65 o
   9   5  -8      168.20      194.35     16.93 o
  10   5  -8      601.93      689.85     15.18 o
  11   5  -8       66.91       76.49      9.42 o
  12   5  -8      153.39      173.50     13.38 o
  13   5  -8      115.38      104.76     11.34 o
   3   6  -8      673.62      709.40     22.61 o
   4   6  -8        9.00        8.03     10.40 o
   5   6  -8      514.61      587.71     21.68 o
   6   6  -8        3.41        2.51     10.83 o
   7   6  -8      954.44     1040.31     26.53 o
   8   6  -8       47.84       38.83     12.80 o
   9   6  -8      721.80      845.72     26.72 o
  10   6  -8       29.41       18.96     12.11 o
  11   6  -8      517.03      543.23     24.61 o
  12   6  -8      112.35      127.79     11.73 o
   2   7  -8      123.18      137.44     16.05 o
   3   7  -8       64.24       86.83     14.53 o
   4   7  -8      163.48      156.78     17.31 o
   5   7  -8       16.23        0.27     12.72 o
   6   7  -8       70.17       68.85     14.48 o
   7   7  -8      157.38      166.48     19.65 o
   8   7  -8       35.69       47.09     13.47 o
   9   7  -8       94.45      115.39     17.07 o
  10   7  -8        5.02       -1.89     14.85 o
   2   1  -7     2091.50     2309.92     19.31 o
   3   1  -7      291.08      301.69      4.93 o
   4   1  -7     9554.29     9475.91    326.03 o
   5   1  -7      578.42      554.01     16.39 o
   6   1  -7    10050.40    10099.99    305.82 o
   7   1  -7     2003.52     2057.72     26.05 o
   8   1  -7     8597.27     8708.21     34.04 o
   9   1  -7      574.31      596.21     13.36 o
  10   1  -7      755.30      742.99     18.23 o
  11   1  -7      827.38      866.80     15.96 o
  12   1  -7      348.73      410.90     13.53 o
  13   1  -7      837.56      927.69     29.55 o
  14   1  -7      884.86      937.16     25.60 o
  15   1  -7      199.85      249.31     20.89 o
   2   2  -7       20.54       24.19      4.43 o
   4   2  -7     2201.90     2414.30     20.91 o
   5   2  -7      582.85      633.29     11.76 o
   6   2  -7     1526.27     1630.95     18.88 o
   7   2  -7     1202.09     1238.05     38.29 o
   8   2  -7     1649.64     1642.02     23.69 o
   9   2  -7      897.43      912.41     13.23 o
  10   2  -7       69.13       72.52      6.92 o
  11   2  -7     1194.53     1189.23     23.69 o
  12   2  -7       10.05       15.65      7.29 o
  13   2  -7      410.42      430.06     26.37 o
  14   2  -7      112.25      124.47     11.05 o
  15   2  -7      206.32      223.49     15.13 o
   4   3  -7     1330.28     1375.78     18.85 o
   5   3  -7     1131.89     1172.76     18.19 o
   6   3  -7     4175.05     4500.72     34.83 o
   7   3  -7      738.46      704.53     30.83 o
   8   3  -7     1119.20     1108.50     13.92 o
   9   3  -7      295.37      283.40      9.65 o
  10   3  -7      265.07      261.61     10.46 o
  11   3  -7      216.78      235.28     11.71 o
  12   3  -7      289.73      288.53     17.03 o
  13   3  -7       98.35      117.59     10.50 o
  14   3  -7      392.49      425.09     20.53 o
   4   4  -7     1198.35     1262.60     21.01 o
   5   4  -7      292.05      308.96     13.84 o
   6   4  -7     1325.33     1428.50     22.75 o
   7   4  -7      188.55      180.32     13.44 o
   8   4  -7      628.37      664.83     20.51 o
   9   4  -7      694.15      689.38     15.77 o
  10   4  -7      146.28      155.43     10.31 o
  11   4  -7      558.90      531.25     14.85 o
  12   4  -7       17.28       14.03      8.72 o
  13   4  -7      307.87      323.43     15.07 o
  14   4  -7       97.71      101.35     12.35 o
   4   5  -7      347.01      348.78     15.87 o
   5   5  -7      816.64      871.45     21.49 o
   6   5  -7      325.09      349.90     15.71 o
   7   5  -7      757.77      810.89     22.05 o
   8   5  -7       66.12       75.60     11.76 o
   9   5  -7      317.49      321.54     11.96 o
  10   5  -7       13.81       23.19     12.79 o
  11   5  -7      158.69      165.18     12.95 o
  12   5  -7      130.31      154.24     12.49 o
  13   5  -7      239.76      253.96     16.11 o
   3   6  -7       20.10       16.13      9.25 o
   4   6  -7      117.65      123.28     13.84 o
   5   6  -7        5.11        3.49      9.49 o
   6   6  -7      201.15      239.50     17.76 o
   7   6  -7      252.73      261.44     17.20 o
   8   6  -7       59.88       86.19     12.75 o
   9   6  -7       47.52       43.79     12.40 o
  10   6  -7      121.24      105.76     16.16 o
  11   6  -7       86.15       78.27     11.06 o
  12   6  -7       12.97        1.55     10.16 o
   2   7  -7       13.08       16.08     11.28 o
   3   7  -7      329.71      340.54     20.45 o
   4   7  -7       26.91       30.11     11.81 o
   5   7  -7      349.71      407.39     22.21 o
   6   7  -7        3.21        0.91     11.39 o
   7   7  -7      424.22      436.78     21.87 o
   8   7  -7       13.69       10.72     12.53 o
   9   7  -7      261.07      258.86     20.48 o
  10   7  -7       39.03       35.57     16.19 o
   4   8  -7       34.08       24.11     15.44 o
   5   8  -7      103.82      119.39     17.97 o
   6   8  -7        4.38       -6.93     12.99 o
   1   0  -6      838.60      850.36     15.60 o
   2   0  -6    17041.37    17102.38     80.67 o
   3   0  -6     3934.02     4096.90     27.57 o
   4   0  -6     5237.01     5067.94    194.96 o
   5   0  -6     4813.48     5228.01     34.40 o
   6   0  -6     4540.56     4572.94     30.59 o
   7   0  -6      537.67      557.37     13.20 o
   8   0  -6     1161.89     1294.71     21.28 o
   9   0  -6      811.39      803.05     18.80 o
  10   0  -6     3308.48     3366.31     38.48 o
  11   0  -6     3350.39     3389.19     41.71 o
  12   0  -6     2132.62     2165.84     36.43 o
  13   0  -6       72.99       77.09     12.59 o
  14   0  -6     1255.42     1284.34     33.44 o
   1   1  -6       73.70       75.97      7.95 o
   2   1  -6     1892.10     2103.91     52.48 o
   3   1  -6       57.89       68.14      2.39 o
   4   1  -6      399.52      412.40     22.63 o
   5   1  -6     1497.88     1578.65     54.76 o
   6   1  -6     1321.74     1389.31     18.25 o
   7   1  -6      242.65      248.50     12.37 o
   8   1  -6      212.11      226.53      8.12 o
   9   1  -6      669.70      651.11     12.92 o
  10   1  -6      215.60      244.73     10.44 o
  11   1  -6       78.43       74.52      7.57 o
  12   1  -6      273.84      285.82     12.30 o
  13   1  -6       16.95       25.80      9.02 o
  14   1  -6       64.61       93.74     11.35 o
   2   2  -6     6364.84     6964.27     31.97 o
   4   2  -6     7476.27     7851.89     70.67 o
   5   2  -6     1023.72     1125.77     15.33 o
   6   2  -6     2887.58     3057.83     93.37 o
   7   2  -6       59.43       60.82      8.80 o
   8   2  -6      826.69      800.10     12.43 o
   9   2  -6     1341.20     1326.54     16.78 o
  10   2  -6     1838.72     1887.81     21.59 o
  11   2  -6     1485.34     1468.91     77.79 o
  12   2  -6     1789.90     1877.49     97.77 o
  13   2  -6      121.10      134.71     11.20 o
  14   2  -6      537.64      551.07     44.68 o
   4   3  -6     1509.14     1517.19     19.09 o
   5   3  -6     1333.38     1456.84     19.60 o
   6   3  -6     1339.51     1404.82     44.75 o
   7   3  -6     1217.47     1194.06     44.03 o
   8   3  -6      239.13      242.42      8.63 o
   9   3  -6     1639.60     1614.48     18.68 o
  10   3  -6      712.89      758.90     15.65 o
  11   3  -6      379.28      383.56     13.66 o
  12   3  -6      689.08      734.43     18.60 o
  13   3  -6       47.09       54.95      9.79 o
  14   3  -6      300.85      341.33     16.83 o
   4   4  -6     1618.92     1731.99     23.92 o
   5   4  -6     1418.51     1521.65     23.41 o
   6   4  -6      233.65      267.14      9.04 o
   7   4  -6      580.66      574.74     11.00 o
   8   4  -6      156.33      166.85     20.25 o
   9   4  -6      470.25      463.22     20.01 o
  10   4  -6      553.04      568.52     14.72 o
  11   4  -6      668.71      658.44     16.72 o
  12   4  -6      293.07      296.45     15.31 o
  13   4  -6      217.32      214.37     15.05 o
   3   5  -6      210.04      196.22     12.61 o
   4   5  -6      552.78      605.13     18.59 o
   5   5  -6      332.09      326.45     15.55 o
   6   5  -6       66.55       68.11      6.49 o
   7   5  -6      511.21      497.56     27.19 o
   8   5  -6       55.72       48.81      5.96 o
   9   5  -6      537.99      516.23     20.39 o
  10   5  -6      302.44      330.14     16.83 o
  11   5  -6      338.11      383.91     15.82 o
  12   5  -6      126.39      146.40     12.69 o
   2   6  -6       16.31       21.84      9.28 o
   3   6  -6      752.64      773.48     21.36 o
   4   6  -6       21.32       19.68      7.08 o
   5   6  -6     1302.09     1310.48     69.35 o
   6   6  -6      175.89      167.94     10.39 o
   7   6  -6      633.15      602.07     23.08 o
   8   6  -6        9.81       10.42      8.00 o
   9   6  -6      884.13      893.18     46.65 o
  10   6  -6      146.30      170.27     10.65 o
  11   6  -6      337.52      368.12     16.17 o
   2   7  -6       50.41       52.37     13.09 o
   3   7  -6      168.21      199.04     17.12 o
   4   7  -6       17.48       24.16     12.85 o
   5   7  -6      155.64      156.12     18.01 o
   6   7  -6       55.20       53.17     12.64 o
   7   7  -6       11.03        9.09      8.41 o
   8   7  -6      261.54      245.66     14.52 o
   9   7  -6       27.30       21.17     10.04 o
  10   7  -6      143.51      144.11     12.32 o
   2   8  -6        4.77        8.61     12.91 o
   3   8  -6      164.78      171.39     19.55 o
   4   8  -6        0.10       -7.01     12.88 o
   5   8  -6      229.61      241.74     22.67 o
   6   8  -6       13.56       21.75      8.38 o
   7   8  -6      121.05      114.12     11.78 o
   1   1  -5      945.97      927.61     39.32 o
   2   1  -5     1795.36     1732.91     45.43 o
   3   1  -5      919.15      983.74     36.92 o
   4   1  -5     4787.26     5340.19    283.93 o
   5   1  -5     7568.43     7995.68    204.76 o
   6   1  -5     7451.31     7579.73     33.17 o
   7   1  -5     1827.93     1781.49     35.15 o
   8   1  -5     9558.93     9651.16    327.27 o
   9   1  -5     1661.63     1687.67     25.23 o
  10   1  -5     3302.40     3335.63     78.71 o
  11   1  -5      143.81      151.02     10.81 o
  12   1  -5      759.17      765.44     17.98 o
  13   1  -5      488.35      515.00     16.93 o
  14   1  -5       25.88       25.64     12.03 o
   1   2  -5      847.54     1007.16     13.28 o
   2   2  -5      211.86      222.54      6.69 o
   4   2  -5      241.10      252.27     12.09 o
   5   2  -5     2172.23     2292.29     89.81 o
   6   2  -5      275.06      264.29      6.66 o
   7   2  -5      856.01      841.10     11.88 o
   8   2  -5     1500.64     1516.60     17.09 o
   9   2  -5      399.44      370.17     12.13 o
  10   2  -5      353.67      390.18     13.77 o
  11   2  -5      522.33      515.07     33.09 o
  12   2  -5      260.51      272.11     13.54 o
  13   2  -5      315.71      349.49     15.86 o
  14   2  -5        3.76        8.38     10.15 o
   3   3  -5      104.57      124.40      8.77 o
   4   3  -5      245.20      293.27     14.77 o
   5   3  -5      493.45      483.33     16.34 o
   6   3  -5     2889.24     2886.00     74.96 o
   7   3  -5      931.64      880.98     20.54 o
   8   3  -5     2455.46     2393.94     21.61 o
   9   3  -5      571.89      532.32     13.28 o
  10   3  -5      616.63      640.76     15.87 o
  11   3  -5      167.23      145.01     11.15 o
  12   3  -5       80.48       79.39     10.60 o
  13   3  -5       49.25       52.80     11.42 o
   3   4  -5     2281.47     2400.86     78.09 o
   4   4  -5      154.68      171.06      7.65 o
   5   4  -5     1955.87     2160.18    105.47 o
   6   4  -5     1018.79      975.45     29.89 o
   7   4  -5      850.65      809.83     21.85 o
   8   4  -5     1817.61     1792.56     27.96 o
   9   4  -5       93.63       95.45      6.64 o
  10   4  -5      513.73      531.38     18.88 o
  11   4  -5      218.55      194.23     13.96 o
  12   4  -5      137.15      156.32     12.90 o
  13   4  -5      301.10      296.31     17.25 o
   2   5  -5      169.69      180.59      8.56 o
   3   5  -5      993.28     1005.28     24.69 o
   4   5  -5      141.33      139.56      8.17 o
   5   5  -5     1029.87      963.34     64.15 o
   6   5  -5       22.22       17.86      5.96 o
   7   5  -5     1670.55     1676.93     60.97 o
   8   5  -5      209.01      228.30     10.67 o
   9   5  -5      361.20      372.43     11.18 o
  10   5  -5        7.46        2.22      6.84 o
  11   5  -5      159.15      162.70     12.67 o
  12   5  -5        1.30        0.66      9.57 o
   2   6  -5      227.80      240.08     16.27 o
   3   6  -5      230.62      242.49     11.21 o
   4   6  -5       59.92       60.33      6.77 o
   5   6  -5      405.71      332.35     65.04 o
   6   6  -5      218.38      216.44     10.89 o
   7   6  -5       97.60      105.62      8.83 o
   8   6  -5      392.92      418.45     21.28 o
   9   6  -5       54.33       65.59      7.19 o
  10   6  -5       25.14       43.10      8.16 o
  11   6  -5       14.32       12.47      8.79 o
   1   7  -5      438.23      409.07     19.84 o
   2   7  -5       28.62       29.95     12.35 o
   3   7  -5      845.91      878.30     26.48 o
   4   7  -5       10.41       15.54      7.26 o
   5   7  -5      638.74      625.15     24.16 o
   6   7  -5        9.28        6.50      7.73 o
   7   7  -5      516.08      532.79     40.15 o
   8   7  -5       10.27       18.99      9.06 o
   9   7  -5      221.42      226.33     14.78 o
   0   8  -5      121.13      142.16     17.68 o
   1   8  -5       30.30       44.48     13.71 o
   2   8  -5       49.22       44.64     14.11 o
   3   8  -5        2.49      -11.47     12.45 o
   4   8  -5       46.75       45.87     15.76 o
   5   8  -5        4.87       12.21      8.69 o
   6   8  -5       59.94       65.62     10.22 o
   7   8  -5       72.18       87.29     10.77 o
   0   0  -4       59.55       85.60      7.79 o
   1   0  -4      760.40      889.12     28.04 o
   2   0  -4     4974.81     5343.42    282.12 o
   3   0  -4      977.16     1030.10     38.84 o
   4   0  -4    13138.66    13269.90     77.33 o
   5   0  -4     6632.06     6979.42     41.01 o
   6   0  -4     9761.80     9950.23     69.01 o
   7   0  -4     1322.57     1492.50     23.12 o
   8   0  -4     3543.58     3788.58     39.60 o
   9   0  -4      997.88     1026.60     24.21 o
  10   0  -4      275.36      281.90     16.16 o
  11   0  -4      741.46      758.04     23.89 o
  12   0  -4      620.86      585.37     24.53 o
  13   0  -4      543.71      626.09     25.81 o
  -4   1  -4      129.23      142.99      9.12 o
   0   1  -4      520.10      625.08     19.71 o
   1   1  -4     2194.92     2379.14     80.54 o
   2   1  -4     3249.34     3520.92     84.83 o
   3   1  -4       43.34       50.16      2.69 o
   4   1  -4     1679.69     1824.54     44.28 o
   5   1  -4      260.80      299.30      6.17 o
   6   1  -4      650.48      662.54     10.05 o
   7   1  -4      160.11      177.08      8.21 o
   8   1  -4      207.87      197.16      9.06 o
   9   1  -4      280.91      276.74     11.36 o
  10   1  -4        2.92        7.60      7.12 o
  11   1  -4      265.29      267.31     13.03 o
  12   1  -4       31.37       49.83      9.95 o
  13   1  -4       96.98      105.69     11.91 o
   0   2  -4      243.50      291.36     12.68 o
   1   2  -4      164.77      171.35      5.06 o
   2   2  -4     2345.90     2416.26     48.90 o
   3   2  -4     3833.67     4261.34     77.71 o
   4   2  -4    10669.77    10673.66    472.04 o
   5   2  -4     3012.06     3056.03     62.53 o
   6   2  -4     5515.46     5258.98     94.66 o
   7   2  -4     2549.08     2728.03     21.44 o
   8   2  -4     1031.37     1063.90     17.36 o
   9   2  -4      319.96      306.34     12.02 o
  10   2  -4        0.22        3.71      8.79 o
  11   2  -4      246.42      272.82     15.57 o
  12   2  -4      319.38      355.02     16.52 o
  13   2  -4      424.16      485.85     19.29 o
   0   3  -4      216.67      245.10      9.65 o
   1   3  -4     3587.59     3970.77     26.72 o
   2   3  -4     1517.97     1445.43     13.36 o
   3   3  -4      237.92      235.38      9.30 o
   4   3  -4     3089.32     3253.26    152.05 o
   5   3  -4      103.60      104.05      3.54 o
   6   3  -4     1604.37     1492.54     47.65 o
   7   3  -4      456.22      420.92     10.27 o
   8   3  -4      736.78      694.48     14.19 o
   9   3  -4      908.53      863.34     13.09 o
  10   3  -4       18.61       18.27      8.35 o
  11   3  -4      692.73      695.39     35.04 o
  12   3  -4      107.14      120.16     11.63 o
  13   3  -4      362.98      404.93     18.93 o
   0   4  -4        8.46       12.21      4.77 o
   1   4  -4      486.14      482.67      8.51 o
   2   4  -4      615.86      610.86     11.09 o
   3   4  -4     4062.95     4112.56    170.64 o
   4   4  -4     1387.26     1556.35     82.75 o
   5   4  -4     3368.60     3433.15    122.34 o
   6   4  -4      443.20      409.01     12.17 o
   7   4  -4     1650.45     1627.60     41.00 o
   8   4  -4       21.03       23.96      5.69 o
   9   4  -4      310.08      307.89     10.34 o
  10   4  -4       80.90       80.75      7.87 o
  11   4  -4      223.50      216.26     13.81 o
  12   4  -4      110.49      123.37     12.84 o
   1   5  -4      862.93      896.41     12.85 o
   2   5  -4      128.50      133.55      7.43 o
   3   5  -4      311.26      328.19     17.11 o
   4   5  -4      824.66      782.11     50.25 o
   5   5  -4       29.79       33.99      6.08 o
   6   5  -4      637.85      607.60     28.67 o
   7   5  -4      276.72      237.86      8.57 o
   8   5  -4      177.86      161.89      8.82 o
   9   5  -4      411.03      360.50     18.38 o
  10   5  -4       17.21       13.24      7.67 o
  11   5  -4      283.67      280.29     12.80 o
   2   6  -4      107.93      120.04      7.95 o
   3   6  -4     1282.38     1244.92     84.20 o
   4   6  -4       89.75       56.14     11.28 o
   5   6  -4     2045.42     2026.88    144.27 o
   6   6  -4       43.61       66.95      9.39 o
   7   6  -4      439.48      415.57     14.02 o
   8   6  -4       67.41       74.79      7.57 o
   9   6  -4      466.64      504.59     22.50 o
  10   6  -4       75.30      103.91      9.49 o
   1   7  -4        6.60        9.79     10.40 o
   2   7  -4       79.28       91.79     12.69 o
   3   7  -4       13.67       17.67      7.06 o
   4   7  -4       31.56       49.33     13.44 o
   5   7  -4      190.62      197.57     11.58 o
   6   7  -4       41.84       54.79      8.81 o
   7   7  -4       44.59       42.79      9.62 o
   8   7  -4       52.46       26.21     10.09 o
   9   7  -4       72.60       62.41     11.46 o
   0   8  -4        8.20        1.52     13.73 o
   1   8  -4      288.75      307.34     22.21 o
   2   8  -4       18.57       10.03     12.45 o
   3   8  -4      275.33      306.86     20.61 o
   4   8  -4        7.37       -1.78      8.20 o
   5   8  -4      185.88      220.96     13.24 o
   6   8  -4        5.70        7.83     10.06 o
   7   8  -4      173.32      170.01     13.55 o
  -8   1  -3      689.46      602.54     18.72 o
  -5   1  -3     1142.88     1156.52     16.64 o
  -4   1  -3      395.88      434.27     10.45 o
  -3   1  -3       49.56       50.48      5.92 o
  -1   1  -3     1884.44     2050.53     20.41 o
   0   1  -3     7683.92     7811.92    134.34 o
   1   1  -3    18880.95    19123.24    252.16 o
   2   1  -3    26337.40    26196.73    246.23 o
   3   1  -3     3338.74     3493.09     85.01 o
   4   1  -3     5962.42     6351.78     43.41 o
   5   1  -3      325.91      369.48      7.49 o
   6   1  -3     1163.03     1134.20     21.04 o
   7   1  -3     4059.06     4210.15     54.61 o
   8   1  -3     2188.83     2141.15     35.23 o
   9   1  -3     2148.22     2168.39     28.73 o
  10   1  -3     2958.07     2950.90     92.52 o
  11   1  -3      585.00      670.90     26.36 o
  12   1  -3      938.63      956.52     21.51 o
  13   1  -3       29.35       40.07     10.26 o
  -4   2  -3       48.48       54.53      5.63 o
  -3   2  -3      916.48     1029.53     10.83 o
  -1   2  -3     1285.24     1494.61     15.44 o
   0   2  -3     3366.02     3676.57    121.60 o
   1   2  -3       32.10       48.06      2.25 o
   2   2  -3     3045.17     2909.55    123.36 o
   3   2  -3     1360.70     1574.75     62.55 o
   4   2  -3     3101.76     3046.12     98.78 o
   5   2  -3      573.27      578.65     14.97 o
   6   2  -3      136.35      141.25      4.37 o
   7   2  -3     1666.49     1606.53     32.70 o
   8   2  -3       44.28       46.20      4.25 o
   9   2  -3      218.58      215.58      8.66 o
  10   2  -3      395.60      433.71     15.16 o
  11   2  -3      237.51      243.73     14.62 o
  12   2  -3      213.19      240.23     14.74 o
  13   2  -3       13.39       21.63     10.36 o
  -2   3  -3      788.45      932.49     14.29 o
  -1   3  -3      565.90      620.89     11.01 o
   0   3  -3     5633.43     5711.80    137.47 o
   1   3  -3     5320.20     5244.82    125.55 o
   2   3  -3     4975.60     4981.72    161.78 o
   3   3  -3     3469.02     3689.32    163.59 o
   4   3  -3     3283.89     3263.14     81.39 o
   5   3  -3     1779.40     1863.93     46.63 o
   6   3  -3      558.44      507.26     14.29 o
   7   3  -3       74.90       70.80      5.36 o
   8   3  -3      331.69      307.92      7.27 o
   9   3  -3     1429.49     1394.12     22.14 o
  10   3  -3      682.32      668.11     18.08 o
  11   3  -3      267.36      264.22     15.67 o
  12   3  -3      196.64      191.47     15.93 o
  -2   4  -3      810.09      863.98     13.57 o
   0   4  -3     2308.59     2194.75     15.76 o
   1   4  -3      368.10      341.28     13.56 o
   2   4  -3     4614.06     4458.34    131.24 o
   3   4  -3     1121.03     1247.64     35.10 o
   4   4  -3     1276.92     1210.96     40.31 o
   5   4  -3     1344.39     1314.37     31.20 o
   6   4  -3      235.18      234.23      6.50 o
   7   4  -3     2260.06     2139.62     31.72 o
   8   4  -3      252.84      267.02      7.51 o
   9   4  -3      711.88      702.89     10.58 o
  10   4  -3      690.57      700.32     11.62 o
  11   4  -3      277.72      275.98     12.24 o
  12   4  -3      354.38      412.93     18.86 o
   0   5  -3      249.03      239.07      8.45 o
   1   5  -3     1520.77     1488.58     17.28 o
   2   5  -3      459.12      458.55     11.45 o
   3   5  -3     3540.68     3644.68    142.54 o
   4   5  -3        8.03        9.96      5.04 o
   5   5  -3      749.73      734.94     25.97 o
   6   5  -3       19.27       26.05      5.14 o
   7   5  -3     1030.65     1014.79     25.45 o
   8   5  -3      215.82      231.35     10.13 o
   9   5  -3      791.33      761.01     17.18 o
  10   5  -3        9.81       18.04      8.30 o
  11   5  -3      302.92      310.17     13.42 o
   0   6  -3      139.62      117.79      8.13 o
   1   6  -3      186.09      165.05      8.18 o
   2   6  -3      682.13      638.21     34.44 o
   3   6  -3       22.80       21.42      5.04 o
   4   6  -3      164.65      157.01     11.19 o
   5   6  -3      230.27      210.84     14.60 o
   6   6  -3        5.01        4.59      6.64 o
   7   6  -3      377.34      361.64     13.81 o
   8   6  -3      205.09      217.09     11.57 o
   9   6  -3      337.79      362.91     16.48 o
  10   6  -3      156.25      167.29     11.71 o
   0   7  -3       27.96       28.24     10.93 o
   1   7  -3      561.95      502.72     60.31 o
   2   7  -3       72.12       81.13      7.75 o
   3   7  -3     1165.03     1242.74     29.07 o
   4   7  -3       52.90       43.41      8.16 o
   5   7  -3      369.41      346.84     20.77 o
   6   7  -3       12.21       10.82      8.80 o
   7   7  -3      723.31      711.49     17.78 o
   8   7  -3       78.48       98.80     11.24 o
  -1   8  -3       74.34       70.72     14.43 o
   0   8  -3       31.41       27.33     12.83 o
   1   8  -3      158.57      193.47     20.45 o
   2   8  -3       72.49       58.05     15.01 o
   3   8  -3      127.47      138.36     10.76 o
   4   8  -3       38.41       33.95      8.94 o
   5   8  -3       17.52       25.23     11.89 o
   6   8  -3      109.99      100.44     11.53 o
  -8   0  -2      190.63      156.99     12.27 o
  -7   0  -2      791.63      735.02     18.37 o
  -6   0  -2     1689.93     1780.21     22.88 o
  -2   0  -2    19584.63    17934.54     92.40 o
  -1   0  -2    10976.34    10769.09    127.41 o
   0   0  -2    15155.96    13929.44    673.52 o
   1   0  -2     2177.23     2475.39     61.67 o
   2   0  -2     3638.63     3798.63     51.20 o
   3   0  -2     4329.45     4855.71     32.03 o
   4   0  -2     6843.50     6841.21     42.48 o
   5   0  -2     6461.86     6378.48     44.35 o
   6   0  -2     6863.78     6397.95    372.79 o
   7   0  -2      538.40      496.00     27.48 o
   8   0  -2     6534.39     6433.83    300.15 o
   9   0  -2      290.38      313.92     18.91 o
  10   0  -2      743.83      731.93     24.93 o
  11   0  -2      284.07      324.75     22.21 o
  12   0  -2       93.44      123.55     16.64 o
  -9   1  -2       82.03       80.83     11.55 o
  -8   1  -2       51.38       45.55     10.08 o
  -7   1  -2      291.25      256.32     12.16 o
  -6   1  -2      326.71      333.44     12.85 o
  -5   1  -2       19.47       16.64      5.55 o
  -4   1  -2      371.26      384.78      9.47 o
  -3   1  -2      190.99      189.98      6.43 o
  -2   1  -2      460.10      443.36     16.61 o
  -1   1  -2      385.45      432.67      6.08 o
   0   1  -2      159.46      166.50      3.21 o
   1   1  -2     1889.12     2137.28     43.53 o
   2   1  -2      479.41      509.90     22.66 o
   3   1  -2     3107.63     3318.68     57.17 o
   4   1  -2      985.83      983.16     19.81 o
   5   1  -2      737.61      699.56     10.73 o
   6   1  -2     1168.03     1171.10     22.34 o
   7   1  -2      119.75      122.94      6.46 o
   8   1  -2      228.94      230.79      8.26 o
   9   1  -2       81.02       83.42      6.44 o
  10   1  -2       97.42      100.94      7.10 o
  11   1  -2       64.46       66.94     10.27 o
  12   1  -2        7.38        3.25      9.87 o
  -9   2  -2      143.91      138.03     16.77 o
  -5   2  -2      479.86      509.42     13.23 o
  -4   2  -2     4506.69     4880.70     30.00 o
  -3   2  -2      616.73      616.40     17.32 o
  -2   2  -2    10800.53    11467.56     73.92 o
  -1   2  -2     4246.05     4679.20     80.24 o
   0   2  -2     3853.20     3665.22    194.31 o
   1   2  -2     2075.60     2149.73     21.52 o
   2   2  -2      633.63      704.06     19.43 o
   3   2  -2      361.02      323.56      4.66 o
   4   2  -2     5029.20     4836.15     89.69 o
   5   2  -2     2030.93     1932.33     52.65 o
   6   2  -2     3927.13     3602.79     67.23 o
   7   2  -2     2411.07     2263.26     26.83 o
   8   2  -2     1639.50     1587.69     23.14 o
   9   2  -2      358.71      346.92      8.34 o
  10   2  -2      516.20      482.75     11.89 o
  11   2  -2       26.30       13.45      7.57 o
  12   2  -2       30.27       34.57     10.98 o
  -3   3  -2      339.12      382.72      9.73 o
  -2   3  -2     3068.70     3430.68     21.87 o
  -1   3  -2      263.34      256.84      8.56 o
   0   3  -2      976.61      825.48      6.98 o
   1   3  -2     5236.20     5401.30     92.12 o
   2   3  -2      336.96      328.54      9.09 o
   3   3  -2     4277.96     4203.64     95.45 o
   4   3  -2     1486.20     1391.11     25.48 o
   5   3  -2     2835.48     2717.24     64.98 o
   6   3  -2     1773.40     1700.26     34.69 o
   7   3  -2      494.67      466.41      7.59 o
   8   3  -2      583.73      616.91     11.96 o
   9   3  -2      111.25      106.94      6.66 o
  10   3  -2      418.17      409.98     10.20 o
  11   3  -2      246.10      236.57     11.61 o
  12   3  -2       33.71       31.24     11.93 o
  -2   4  -2     1393.44     1437.54     11.68 o
  -1   4  -2     1506.77     1491.43     12.99 o
   0   4  -2      783.60      791.88     11.25 o
   1   4  -2      809.22      763.10     10.77 o
   2   4  -2      135.41      146.55      4.18 o
   3   4  -2      937.49      881.04     31.52 o
   4   4  -2      689.01      643.78     15.57 o
   5   4  -2     1147.85     1088.18     23.45 o
   6   4  -2     1376.26     1304.09     19.02 o
   7   4  -2     1894.52     1754.10     24.60 o
   8   4  -2       83.23       95.49      5.87 o
   9   4  -2      411.06      396.49      9.52 o
  10   4  -2       16.71        7.28      6.25 o
  11   4  -2       88.45       97.65      8.07 o
  -2   5  -2     1209.16     1143.40     12.59 o
  -1   5  -2      319.82      305.82      9.28 o
   0   5  -2      553.11      515.45     11.68 o
   1   5  -2     1337.60     1373.57     52.81 o
   2   5  -2      190.69      194.83      5.85 o
   3   5  -2      868.60      875.97     36.80 o
   4   5  -2      323.86      285.59      9.18 o
   5   5  -2     1085.56     1044.44     23.97 o
   6   5  -2      484.33      474.96      7.82 o
   7   5  -2      189.33      207.22      7.28 o
   8   5  -2      323.00      335.27      8.93 o
   9   5  -2       26.06       26.00      6.03 o
  10   5  -2      132.87      119.61      9.90 o
  -1   6  -2      639.98      616.94     12.96 o
   0   6  -2      333.76      341.13      9.78 o
   1   6  -2     1617.40     1563.40     25.49 o
   2   6  -2       33.12       32.83      5.81 o
   3   6  -2      541.27      498.76     31.37 o
   4   6  -2      110.27       89.72      7.65 o
   5   6  -2      857.13      843.15     45.96 o
   6   6  -2      258.85      298.07     12.62 o
   7   6  -2      482.60      475.65     15.64 o
   8   6  -2       38.94       53.93      8.63 o
   9   6  -2      291.35      309.85     13.27 o
   0   7  -2      101.76       97.88      8.04 o
   1   7  -2       49.64       43.47      7.03 o
   2   7  -2      124.45       59.49     45.72 o
   3   7  -2       47.64       55.21      7.87 o
   4   7  -2      120.86      115.30      9.50 o
   5   7  -2      113.41      115.73     10.21 o
   6   7  -2      132.31      158.79     20.01 o
   7   7  -2       52.61       61.89     10.82 o
   8   7  -2       23.18       32.64     10.53 o
  -1   8  -2      173.34      176.59     18.05 o
   0   8  -2        9.50        6.03     13.28 o
   1   8  -2      408.04      328.16     43.19 o
   2   8  -2        6.19        8.48      4.72 o
   3   8  -2      444.29      419.61     14.45 o
   4   8  -2        1.13        3.79      9.20 o
   5   8  -2      347.92      380.26     15.55 o
   6   8  -2       12.44        6.06     13.56 o
 -10   1  -1      124.80      108.72     11.68 o
  -9   1  -1       23.56       10.19      5.89 o
  -8   1  -1     1061.97      985.30     63.93 o
  -7   1  -1      370.00      407.13     14.29 o
  -6   1  -1     3280.17     3497.11     29.41 o
  -5   1  -1      705.12      622.94     12.91 o
  -4   1  -1     4767.23     4642.11     28.61 o
  -3   1  -1     5735.65     5791.19     23.68 o
  -2   1  -1     3433.41     3485.33     30.67 o
  -1   1  -1     3518.89     3900.35     52.28 o
   0   1  -1     2269.32     2258.81     37.00 o
   1   1  -1     2253.62     2434.39     42.17 o
   2   1  -1    22822.77    21041.71    232.29 o
   3   1  -1     9455.68     8920.19    222.10 o
   4   1  -1     6830.67     6459.22    111.88 o
   5   1  -1     1651.54     1616.07     26.34 o
   6   1  -1     6355.27     6307.92     76.60 o
   7   1  -1      189.89      196.14      5.66 o
   8   1  -1      105.46      116.37      6.30 o
   9   1  -1      433.56      417.74     10.97 o
  10   1  -1       21.59       29.78      6.92 o
  11   1  -1      687.35      740.12     25.54 o
 -10   2  -1       71.25       72.00     13.31 o
  -9   2  -1       72.26       60.32     12.72 o
  -7   2  -1      260.82      227.82     11.92 o
  -6   2  -1      230.10      248.38     12.53 o
  -5   2  -1     1418.39     1547.27     18.93 o
  -4   2  -1      492.59      517.95      7.02 o
  -3   2  -1     1497.09     1586.33     13.76 o
  -2   2  -1      425.00      501.15      9.27 o
  -1   2  -1     1542.57     1729.03     35.41 o
   0   2  -1      204.97      245.57      6.94 o
   1   2  -1     1389.90     1346.51    143.61 o
   2   2  -1     2963.86     2949.91     50.27 o
   3   2  -1     1696.98     1706.58     34.19 o
   4   2  -1     2005.57     1902.97     40.05 o
   5   2  -1      245.89      237.56      5.38 o
   6   2  -1     2037.97     1967.36     28.80 o
   7   2  -1       79.23       83.74      4.81 o
   8   2  -1       76.82       75.56      5.54 o
   9   2  -1      408.36      420.39      9.67 o
  10   2  -1       43.39       49.69      8.97 o
  11   2  -1      163.02      164.27     11.36 o
  -5   3  -1     2325.05     2453.46     19.48 o
  -4   3  -1     3047.50     3317.09     72.43 o
  -3   3  -1      727.33      740.11     32.07 o
  -2   3  -1      112.42      104.85      3.12 o
  -1   3  -1     1134.71     1177.91     10.51 o
   0   3  -1     1102.08     1097.48     25.16 o
   1   3  -1     4419.23     4453.87    146.53 o
   2   3  -1     2474.65     2407.25     65.97 o
   3   3  -1     3759.07     3696.23     70.41 o
   4   3  -1     4834.12     4589.97     73.39 o
   5   3  -1     2645.34     2530.01     39.19 o
   6   3  -1     1030.10     1021.34     18.31 o
   7   3  -1      392.28      390.80      8.63 o
   8   3  -1      191.16      180.51      7.82 o
   9   3  -1      107.26      108.94      6.71 o
  10   3  -1       69.04       61.75      6.92 o
  11   3  -1       65.60       66.84      8.77 o
  -4   4  -1      677.13      685.40      9.36 o
  -3   4  -1     1818.42     1868.85     14.37 o
  -2   4  -1       50.87       45.68      5.49 o
  -1   4  -1     2427.01     2450.03     18.08 o
   0   4  -1      147.04      121.46      4.94 o
   1   4  -1     1096.95     1146.56     25.85 o
   2   4  -1     1975.69     1838.93     36.19 o
   3   4  -1      490.29      508.21      9.12 o
   4   4  -1     2040.84     1922.49     51.07 o
   5   4  -1      386.38      367.83      7.61 o
   6   4  -1     1262.96     1230.34     11.76 o
   7   4  -1      497.43      485.22      9.07 o
   8   4  -1       55.69       68.03      6.08 o
   9   4  -1      981.70      954.27     13.04 o
  10   4  -1       35.83       45.06      7.49 o
  -3   5  -1     1352.27     1334.60     14.24 o
  -2   5  -1      280.82      303.44      9.65 o
  -1   5  -1     1417.46     1406.34     16.56 o
   0   5  -1       31.31       28.70      4.79 o
   1   5  -1     2860.46     2780.46     49.51 o
   2   5  -1      224.13      223.61      5.27 o
   3   5  -1     2245.86     2258.58     44.99 o
   4   5  -1      210.20      193.74      6.43 o
   5   5  -1     1308.44     1250.68     12.97 o
   6   5  -1        7.30       11.97      4.30 o
   7   5  -1      670.81      676.03     13.78 o
   8   5  -1       42.45       48.67      6.13 o
   9   5  -1      251.91      262.04     10.13 o
  10   5  -1      180.89      196.22     10.43 o
  -2   6  -1      190.11      169.95      9.87 o
  -1   6  -1      297.01      315.95     12.29 o
   0   6  -1      274.56      280.07      9.02 o
   1   6  -1      174.70      173.33      9.48 o
   2   6  -1      128.59      124.44      9.29 o
   3   6  -1      324.60      317.12     18.69 o
   4   6  -1      150.76      146.54     11.89 o
   5   6  -1        8.70        5.57      7.73 o
   6   6  -1      105.84      102.04      7.82 o
   7   6  -1       42.40       46.13      7.99 o
   8   6  -1       43.94       37.01      8.31 o
   9   6  -1      156.74      153.11     11.34 o
  -1   7  -1      817.52      766.89     44.65 o
   0   7  -1       19.74       19.99      6.42 o
   1   7  -1      693.16      649.30     78.35 o
   2   7  -1       21.28       15.06      7.00 o
   3   7  -1      523.95      580.85     27.80 o
   4   7  -1        1.69        3.27      7.67 o
   5   7  -1      469.93      458.23     14.95 o
   6   7  -1      107.12      102.60     10.77 o
   7   7  -1      195.49      200.25     14.53 o
  -2   8  -1      308.39      338.91     21.76 o
  -1   8  -1       31.00       24.16     12.35 o
   0   8  -1      180.44      165.22     16.79 o
   1   8  -1      149.59      150.62     16.72 o
   2   8  -1       84.01       76.72      9.73 o
   3   8  -1      256.70      270.18     14.07 o
   4   8  -1       38.39       31.52     10.13 o
   5   8  -1      162.34      179.10     15.16 o
 -10   0   0      896.42      960.01     23.89 o
  -9   0   0     1553.27     1635.86     26.72 o
  -8   0   0     1850.91     1831.17     25.49 o
  -7   0   0     1312.47      897.32     16.72 o
  -3   0   0    11506.29    11787.26    450.11 o
  -2   0   0    19578.27    18101.75    953.35 o
  -1   0   0     1734.70     1755.05     20.40 o
   1   0   0      894.45      909.74     22.94 o
   2   0   0    17553.28    15640.31    537.48 o
   3   0   0    12585.80    12339.30    373.41 o
   4   0   0    14507.23    13825.43    452.99 o
   5   0   0     1910.37     1795.85     31.79 o
   6   0   0     2332.65     2258.73     47.57 o
   7   0   0     1061.24      975.38     24.16 o
   8   0   0     1959.87     1861.02     22.80 o
   9   0   0     1401.39     1415.52     45.00 o
  10   0   0      957.04      989.41     44.65 o
  11   0   0       81.47      107.97     17.12 o
 -11   1   0       28.46       27.28      9.44 o
 -10   1   0       86.66       89.97     12.99 o
  -9   1   0      211.42      220.33     11.10 o
  -8   1   0      136.01      148.68      9.38 o
  -7   1   0      282.03      301.83      9.40 o
  -6   1   0        0.28       -3.28      5.65 o
  -5   1   0     1068.68     1118.12     16.27 o
  -4   1   0      288.63      279.91      5.31 o
  -3   1   0      433.44      454.97      8.20 o
  -2   1   0      261.30      265.04      5.66 o
  -1   1   0      683.12      783.46     13.65 o
   0   1   0      952.90     1040.29     56.49 o
   1   1   0      729.58      828.67     13.42 o
   2   1   0      294.73      284.37      3.87 o
   3   1   0      485.23      488.10      7.08 o
   4   1   0      247.37      217.86      3.38 o
   5   1   0     1149.62     1119.26     14.69 o
   6   1   0        0.45        2.47      2.32 o
   7   1   0      272.15      275.87      5.13 o
   8   1   0      169.61      167.50      6.31 o
   9   1   0      195.82      200.11      8.43 o
  10   1   0      100.88      101.70      8.67 o
  11   1   0       23.10       23.33      8.82 o
 -10   2   0      494.92      477.42     20.32 o
  -9   2   0      596.69      626.33     20.37 o
  -8   2   0     1106.77      972.97     20.61 o
  -7   2   0     1156.17     1135.80     21.07 o
  -6   2   0      938.11      992.81     17.63 o
  -5   2   0      542.62      555.41     20.81 o
  -4   2   0     2018.82     2251.66     43.31 o
  -3   2   0      488.23      561.51     16.87 o
  -2   2   0    11614.56    11856.56    373.10 o
  -1   2   0     3715.72     3675.47     88.82 o
   0   2   0    25566.16    23392.02    533.26 o
   1   2   0     3644.62     3507.10     84.88 o
   2   2   0    11059.28    10628.40    187.38 o
   3   2   0      536.81      551.66      9.99 o
   4   2   0     1902.81     1908.68     27.77 o
   5   2   0      548.00      510.48      7.75 o
   6   2   0     1070.55     1035.50     14.67 o
   7   2   0     1106.13     1007.04     16.27 o
   8   2   0     1171.59     1103.35     12.70 o
   9   2   0      535.06      566.55     13.72 o
  10   2   0      534.44      536.14     20.77 o
 -10   3   0      224.22      240.24     18.96 o
  -7   3   0     1445.24     1329.40     18.45 o
  -6   3   0       26.36       39.76      6.00 o
  -5   3   0     2364.67     2540.96     15.29 o
  -4   3   0      993.11     1076.61     32.99 o
  -3   3   0     1282.41     1331.40     12.40 o
  -2   3   0     1435.44     1401.16     12.35 o
  -1   3   0       88.81       87.42      3.74 o
   0   3   0     4777.03     4297.13     93.51 o
   1   3   0       65.41       76.87      3.35 o
   2   3   0     1522.06     1438.14     23.54 o
   3   3   0     1399.11     1358.16     23.77 o
   4   3   0      861.77      816.64     16.60 o
   5   3   0     2559.51     2440.11     57.43 o
   6   3   0       40.64       44.26      3.80 o
   7   3   0     1376.66     1368.46     17.64 o
   8   3   0      394.27      413.60      9.78 o
   9   3   0      575.91      586.44     14.20 o
  10   3   0      236.36      269.47     10.84 o
  -5   4   0      144.51      165.20      8.16 o
  -4   4   0       39.55       48.27      4.80 o
  -3   4   0      812.28      867.05     11.76 o
  -2   4   0     2228.55     2247.76     17.84 o
  -1   4   0     2968.41     2806.76     20.61 o
   0   4   0      477.43      491.70     11.99 o
   1   4   0     3031.65     2841.69     38.41 o
   2   4   0     2317.95     2340.47     40.87 o
   3   4   0      644.07      647.26      8.84 o
   4   4   0       20.21       27.80      3.72 o
   5   4   0      146.99      146.59      6.16 o
   6   4   0      138.95      134.61      7.10 o
   7   4   0      447.29      431.63     10.49 o
   8   4   0      346.56      328.01      9.87 o
   9   4   0      185.65      181.76      9.65 o
  10   4   0       86.41       82.60      8.40 o
  -4   5   0      275.00      282.67      9.60 o
  -3   5   0      672.77      677.66     12.21 o
  -2   5   0      471.22      423.26     11.15 o
  -1   5   0      237.61      212.43     10.05 o
   0   5   0     3005.98     2827.63     51.97 o
   1   5   0      162.76      145.56      3.84 o
   2   5   0      439.53      395.24      9.96 o
   3   5   0      683.15      675.68     14.90 o
   4   5   0      212.85      203.32      6.37 o
   5   5   0      504.17      490.42      8.60 o
   6   5   0      180.92      185.63      7.76 o
   7   5   0      646.77      668.36     11.20 o
   8   5   0      227.42      239.89      9.80 o
   9   5   0      176.97      191.64     10.46 o
  -3   6   0      462.76      467.79     12.93 o
  -2   6   0      111.41      109.44     10.13 o
  -1   6   0     1059.73     1075.95     14.08 o
   0   6   0      182.31      215.18      8.92 o
   1   6   0     1015.10     1015.72     50.47 o
   2   6   0      115.60      110.13      8.48 o
   3   6   0      519.72      523.92     26.47 o
   4   6   0       86.88       79.86      8.22 o
   5   6   0      571.41      549.14     12.43 o
   6   6   0       87.31       87.37      8.22 o
   7   6   0      259.91      242.45     12.48 o
   8   6   0       71.72       77.08      9.62 o
  -2   7   0        2.65        8.96      6.68 o
  -1   7   0      104.35       99.40      9.11 o
   0   7   0      192.40      196.02     11.16 o
   1   7   0       84.88       84.66      8.08 o
   2   7   0        0.47       -4.83      6.94 o
   3   7   0       38.41       38.89      8.71 o
   4   7   0       38.84       41.15      8.90 o
   5   7   0       38.10       39.92      9.89 o
   6   7   0      116.14      127.15     12.07 o
  -3   8   0      316.83      302.64     20.05 o
  -2   8   0       30.72       32.03     13.81 o
  -1   8   0      261.27      256.93     11.97 o
   0   8   0        9.05        3.54      7.13 o
   1   8   0      284.73      284.68     13.96 o
   2   8   0       26.22       25.40      9.36 o
   3   8   0      294.81      285.77     14.80 o
   4   8   0        5.55        2.04      9.41 o
 -11   1   1      662.33      763.32     24.40 o
 -10   1   1        8.07        7.45      7.16 o
  -9   1   1      450.14      452.45     18.56 o
  -8   1   1       87.43       98.01      8.07 o
  -7   1   1      181.91      186.61      8.25 o
  -6   1   1     5970.86     6215.33     40.05 o
  -5   1   1     1364.80     1386.11     11.95 o
  -4   1   1     6842.82     6596.79    103.03 o
  -3   1   1     9251.21     8893.78    128.86 o
  -2   1   1    21164.30    19687.44    339.21 o
  -1   1   1     3379.07     3530.70     22.32 o
   0   1   1     2084.85     2100.32     38.96 o
   1   1   1     3351.92     3595.68     53.13 o
   2   1   1     3638.48     3475.36     43.10 o
   3   1   1     5087.21     4861.16     65.95 o
   4   1   1     4776.09     4395.62     40.38 o
   5   1   1      490.64      379.37      5.98 o
   6   1   1     3294.99     3255.57     49.99 o
   7   1   1      399.20      378.07      5.95 o
   8   1   1     1136.70     1081.02     10.19 o
   9   1   1       45.94       54.38      7.00 o
  10   1   1      132.58      134.63      8.42 o
 -11   2   1      160.13      158.40     15.89 o
 -10   2   1       48.53       43.84     11.39 o
  -9   2   1      392.41      387.10     12.33 o
  -8   2   1      106.20      103.52     11.07 o
  -7   2   1       92.24       81.95      9.12 o
  -6   2   1     2084.62     2188.03     25.27 o
  -5   2   1      219.99      222.01      5.24 o
  -4   2   1     1925.97     1876.87     86.57 o
  -3   2   1     1749.32     1866.55     89.49 o
  -2   2   1     2576.32     2395.25    183.94 o
  -1   2   1     1400.65     1473.72     37.72 o
   0   2   1      284.01      345.69      6.34 o
   1   2   1     1570.84     1758.57     36.45 o
   2   2   1      400.99      426.27      5.45 o
   3   2   1     1538.11     1451.09     14.68 o
   4   2   1      533.35      493.81      4.55 o
   5   2   1     1456.80     1424.96     15.97 o
   6   2   1      241.79      234.02      4.95 o
   7   2   1      237.41      234.14      5.49 o
   8   2   1      687.34      707.92      8.67 o
   9   2   1       91.17       85.95      7.43 o
  10   2   1       51.77       55.68      9.03 o
 -11   3   1       55.41       55.73     14.03 o
 -10   3   1       69.41       79.60     13.23 o
  -8   3   1      187.13      181.31     11.97 o
  -7   3   1      401.98      448.17     14.16 o
  -6   3   1      917.66     1002.76     21.29 o
  -5   3   1     2796.08     2988.72     14.93 o
  -4   3   1     4525.27     4693.18     26.85 o
  -3   3   1     3724.99     3876.53     23.07 o
  -2   3   1     2621.06     2123.19    340.23 o
  -1   3   1     4348.66     4249.63     62.25 o
   0   3   1      933.77      954.15     21.62 o
   1   3   1     1020.41     1050.50     28.59 o
   2   3   1       68.97       69.47      8.23 o
   3   3   1      721.56      637.18      9.14 o
   4   3   1     3162.42     3028.00     46.56 o
   5   3   1     1930.86     1754.71     27.37 o
   6   3   1     1016.00      931.58     14.70 o
   7   3   1      205.90      190.07      6.98 o
   8   3   1      614.43      591.38     11.48 o
   9   3   1       23.19       18.78      7.25 o
  -7   4   1      458.90      413.50     11.33 o
  -6   4   1     1266.37     1342.63     16.99 o
  -5   4   1      346.94      365.42     10.21 o
  -4   4   1     1927.24     1907.28     17.76 o
  -3   4   1      605.38      624.91     11.28 o
  -2   4   1     1612.11      927.18     12.64 o
  -1   4   1     1281.56     1295.04     13.76 o
   0   4   1      108.70      100.71      3.27 o
   1   4   1     2400.45     2437.21     71.16 o
   2   4   1      101.37       93.65      3.95 o
   3   4   1     1731.19     1687.56     30.68 o
   4   4   1      747.04      694.51     10.08 o
   5   4   1      763.04      746.58     12.44 o
   6   4   1      424.85      464.08      9.34 o
   7   4   1       71.75       75.24      6.54 o
   8   4   1      328.13      336.76     10.69 o
   9   4   1      132.45      144.34      8.91 o
  -6   5   1       24.29       20.03      4.96 o
  -5   5   1     1225.14     1248.07     16.53 o
  -4   5   1      190.36      202.94      9.44 o
  -3   5   1     2371.90     2425.90     22.19 o
  -2   5   1      120.32       88.11      6.99 o
  -1   5   1     2824.89     2700.17     27.00 o
   0   5   1       15.06       13.83      2.57 o
   1   5   1     1481.50     1504.48     50.65 o
   2   5   1      222.73      229.33      6.69 o
   3   5   1     1476.31     1425.26     13.36 o
   4   5   1      220.51      210.48      7.30 o
   5   5   1     1210.84     1138.57     13.95 o
   6   5   1       70.82       77.60      6.57 o
   7   5   1      276.78      272.50      9.76 o
   8   5   1       32.85       38.28      7.39 o
  -4   6   1      155.90      155.42     11.12 o
  -3   6   1      329.43      337.74     12.37 o
  -2   6   1       94.15       89.25      9.92 o
  -1   6   1      218.79      225.44      9.29 o
   0   6   1      302.24      309.07      8.49 o
   1   6   1      248.70      272.10     16.74 o
   2   6   1      219.35      207.12      7.69 o
   3   6   1      355.39      361.47      9.15 o
   4   6   1      297.85      285.73     10.29 o
   5   6   1      106.76      124.77      7.26 o
   6   6   1       66.64       85.30      8.47 o
   7   6   1       16.17       21.95      8.28 o
  -3   7   1      534.74      615.95     17.57 o
  -2   7   1       10.74        4.91      6.43 o
  -1   7   1      737.56      730.74     19.81 o
   0   7   1        6.86       11.15      7.23 o
   1   7   1      899.95      904.30     27.71 o
   2   7   1       50.44       51.80      8.83 o
   3   7   1      625.19      605.99     27.35 o
   4   7   1       54.19       46.91      9.54 o
   5   7   1      420.43      405.28     16.39 o
   6   7   1       10.19       16.82     10.37 o
  -3   8   1      239.84      259.12     20.48 o
  -2   8   1      108.16      110.50      9.30 o
  -1   8   1      132.20      137.69     11.05 o
   0   8   1      199.07      202.44     13.60 o
   1   8   1       33.67       20.54      9.22 o
   2   8   1      285.01      302.54     14.79 o
   3   8   1      102.86       98.33     11.43 o
   4   8   1      148.81      155.33     12.29 o
 -12   0   2      119.09       45.12      6.51 o
 -11   0   2      246.55      253.50     17.23 o
 -10   0   2      877.70      840.09     21.49 o
  -9   0   2      218.80      209.74     13.79 o
  -8   0   2     6485.17     6496.05     44.45 o
  -7   0   2      962.39      905.85     16.99 o
  -6   0   2     6819.69     6386.27     38.77 o
  -5   0   2     7075.22     6884.63    113.16 o
  -4   0   2     6518.16     6338.72     73.23 o
  -3   0   2     4982.95     5519.50     69.31 o
  -2   0   2     3664.61     3796.42     16.52 o
  -1   0   2     1642.24     1783.46     41.60 o
   0   0   2    15931.65    14900.17    249.38 o
   1   0   2    10257.13     9723.42    204.42 o
   2   0   2    21035.20    19113.60    444.93 o
   3   0   2      732.12      692.93     11.54 o
   4   0   2    11339.64    10903.27    177.75 o
   5   0   2      221.53      235.78      7.76 o
   6   0   2     1614.63     1645.49     21.21 o
   7   0   2      832.09      729.45     16.40 o
   8   0   2      199.53      193.03      9.64 o
   9   0   2      639.46      689.02     14.07 o
 -12   1   2        7.70       16.80     13.01 o
 -11   1   2       58.82       57.15      8.49 o
 -10   1   2       92.73       96.81      8.17 o
  -9   1   2       80.21       70.94      7.03 o
  -8   1   2      260.21      199.28     70.56 o
  -7   1   2      154.93      161.10     10.51 o
  -6   1   2     1140.10     1150.17     13.27 o
  -5   1   2      830.05      794.82     21.93 o
  -4   1   2      909.42      932.06      7.50 o
  -3   1   2     3056.11     3351.79     31.76 o
  -2   1   2      479.12      508.14     10.90 o
  -1   1   2     1654.78     1852.75     22.96 o
   0   1   2      234.43      233.38      2.55 o
   1   1   2      322.49      345.94      4.78 o
   2   1   2      505.70      466.24      6.20 o
   3   1   2      169.32      157.09      3.25 o
   4   1   2      438.57      435.37      5.30 o
   5   1   2       26.59       30.06      2.90 o
   6   1   2      303.18      287.87      6.58 o
   7   1   2      332.20      327.00      6.23 o
   8   1   2       45.03       40.33      4.75 o
   9   1   2       69.65       70.50      5.84 o
 -12   2   2       26.12       26.32     13.15 o
 -11   2   2       20.89       21.89     11.65 o
 -10   2   2      465.05      450.92     13.42 o
  -9   2   2      293.36      279.88     11.47 o
  -8   2   2     1740.27     1744.93     34.45 o
  -7   2   2     2529.11     2563.26     28.35 o
  -6   2   2     3889.93     3688.53     64.44 o
  -5   2   2     2096.61     2048.71     88.40 o
  -4   2   2     5492.56     5394.21    135.49 o
  -3   2   2      328.51      303.73      8.96 o
  -2   2   2      751.80      796.94     10.48 o
  -1   2   2     1639.44     1703.02     39.66 o
   0   2   2     4864.32     4920.33    105.89 o
   1   2   2     4195.27     4006.88     87.31 o
   2   2   2    11075.47    10441.84    126.50 o
   3   2   2      374.40      329.10      4.72 o
   4   2   2     4786.87     4584.42     43.10 o
   5   2   2      555.65      534.52      9.82 o
   6   2   2      844.91      817.02      8.52 o
   7   2   2      265.38      250.24      6.14 o
   8   2   2       31.84       37.46      4.71 o
   9   2   2      118.14      135.34      7.40 o
 -12   3   2       45.05       54.13     15.41 o
 -11   3   2      205.00      198.80     18.19 o
 -10   3   2      422.85      415.77     19.39 o
  -9   3   2      106.63      108.11     11.55 o
  -8   3   2      637.03      729.72     18.69 o
  -7   3   2      597.40      620.06     15.03 o
  -6   3   2     1656.89     1679.13     22.66 o
  -5   3   2     3166.44     3294.60     25.36 o
  -4   3   2     1337.51     1368.34     15.52 o
  -3   3   2     4201.89     4136.96     25.28 o
  -2   3   2      416.89      384.86     11.51 o
  -1   3   2     4731.85     4905.78    112.68 o
   0   3   2     1290.08     1093.78     76.03 o
   1   3   2      219.84      213.75      5.54 o
   2   3   2     3024.08     2954.07     42.15 o
   3   3   2      276.95      263.32      3.96 o
   4   3   2     1143.24     1088.67     13.46 o
   5   3   2       60.31       62.41      3.33 o
   6   3   2      358.46      354.45      6.58 o
   7   3   2      798.77      773.99     11.83 o
   8   3   2       38.31       35.74      6.26 o
   9   3   2      186.86      207.79     10.98 o
 -11   4   2       90.63       83.44     15.01 o
  -8   4   2      197.51      222.59     12.37 o
  -7   4   2     1863.59     1865.84     21.92 o
  -6   4   2     1562.20     1564.98     18.99 o
  -5   4   2     1007.03     1007.77     15.23 o
  -4   4   2      840.49      846.46     13.92 o
  -3   4   2      999.82      839.98     13.31 o
  -2   4   2      207.59      212.38      5.19 o
  -1   4   2      802.36      756.46     12.92 o
   0   4   2      974.38     1010.53     36.51 o
   1   4   2     1669.35     1676.29     44.98 o
   2   4   2     1308.70     1288.44     21.85 o
   3   4   2     1230.20     1115.23     14.12 o
   4   4   2      436.38      414.30      5.61 o
   5   4   2      488.24      477.99     10.00 o
   6   4   2      141.34      138.98      6.85 o
   7   4   2       16.30       17.91      5.76 o
   8   4   2       53.77       45.62      7.83 o
  -7   5   2      242.66      233.68     10.80 o
  -6   5   2      440.96      474.62     13.09 o
  -5   5   2     1207.09     1210.84     17.55 o
  -4   5   2      258.41      248.54     11.15 o
  -2   5   2      236.01      246.95      8.45 o
  -1   5   2     1204.03     1209.63     28.15 o
   0   5   2      682.52      657.49     18.64 o
   1   5   2      325.65      308.20     25.57 o
   2   5   2     1155.98     1073.31     23.10 o
   3   5   2        3.08        5.23      3.72 o
   4   5   2      340.85      352.53      8.39 o
   5   5   2       18.09       18.55      4.90 o
   6   5   2        3.34        5.13      5.87 o
   7   5   2      200.46      206.02     10.16 o
  -6   6   2      323.27      305.68     11.49 o
  -5   6   2      830.54      824.49     16.85 o
  -4   6   2       75.90       69.73      8.53 o
  -2   6   2       59.49       60.35      6.49 o
  -1   6   2     1676.96     1673.54     33.14 o
   0   6   2      288.36      300.63     15.40 o
   1   6   2      637.19      651.68     13.52 o
   2   6   2        5.94        7.21      5.20 o
   3   6   2     1403.60     1348.63     18.45 o
   4   6   2       60.98       71.23      7.10 o
   5   6   2      221.71      218.87      9.56 o
   6   6   2        8.84       15.01      6.87 o
  -5   7   2      108.67       94.72      9.04 o
  -4   7   2      119.76      123.73     12.91 o
  -3   7   2       47.81       18.47     24.85 o
  -2   7   2      106.70      109.44      8.69 o
  -1   7   2       54.01       55.54      8.00 o
   0   7   2       91.24      102.02      9.02 o
   1   7   2      144.82      152.12     11.89 o
   2   7   2       35.07       43.84      9.25 o
   3   7   2       96.93      100.76     10.52 o
   4   7   2        4.50        8.35      9.88 o
   5   7   2        1.39       12.13     10.75 o
  -4   8   2        5.07       11.79     12.24 o
  -3   8   2      430.09      405.81     14.00 o
  -2   8   2        7.51       -1.67      8.61 o
  -1   8   2      389.12      394.86     22.68 o
   0   8   2        4.56        4.32      8.87 o
   1   8   2      173.79      179.68     13.27 o
   2   8   2        0.17        2.59      9.87 o
   3   8   2      212.59      212.81     15.27 o
 -13   1   3       50.19       53.31     14.75 o
 -12   1   3      897.12      915.74     17.98 o
 -11   1   3      691.03      764.49     23.23 o
 -10   1   3     2961.17     2756.64     92.59 o
  -9   1   3     2376.91     2384.52     21.34 o
  -8   1   3     1919.37     1786.33     44.39 o
  -7   1   3     3874.83     3847.55     57.69 o
  -6   1   3     1114.87     1104.36     12.44 o
  -5   1   3      322.99      355.26     10.09 o
  -4   1   3     5720.54     6040.87     77.90 o
  -3   1   3     4448.52     4582.51     79.01 o
  -2   1   3    25451.65    23267.32    615.14 o
  -1   1   3    18758.75    17963.83    234.11 o
   0   1   3     7218.61     7000.20     59.75 o
   1   1   3     1912.74     1904.32     17.95 o
   2   1   3     5190.12     5167.48     57.42 o
   3   1   3       61.73       56.73      2.30 o
   4   1   3      404.94      397.90      7.06 o
   5   1   3     1109.57     1064.64     10.03 o
   6   1   3      778.99      734.32      9.16 o
   7   1   3      586.83      574.69      7.76 o
   8   1   3      748.29      777.34     10.27 o
 -13   2   3       13.17       29.28     13.73 o
 -12   2   3      165.40      170.88     18.27 o
 -11   2   3      267.58      272.16     12.83 o
 -10   2   3      350.82      361.90     12.40 o
  -9   2   3      212.11      206.31     10.35 o
  -8   2   3       18.17       20.93      5.26 o
  -7   2   3     1717.71     1705.61     30.80 o
  -6   2   3      142.29      150.06      8.52 o
  -5   2   3      676.55      719.34      8.11 o
  -4   2   3     3241.41     3399.90     51.04 o
  -3   2   3     1222.07     1391.42     23.55 o
  -2   2   3     3191.24     3077.99     35.92 o
  -1   2   3       18.96       32.79      1.54 o
   0   2   3     3167.77     3066.56     62.05 o
   1   2   3     1397.10     1406.81     19.74 o
   2   2   3      306.89      277.52      4.11 o
   3   2   3      920.00      898.51      8.06 o
   4   2   3       62.18       58.95      3.18 o
   5   2   3     1215.00     1199.14     16.22 o
   6   2   3      120.56      131.37      5.57 o
   7   2   3      261.43      282.63      7.04 o
   8   2   3      125.88      154.34      7.08 o
 -12   3   3      158.44      142.86     15.97 o
 -11   3   3      309.07      286.30     18.59 o
 -10   3   3      727.18      735.52     15.36 o
  -9   3   3     1226.13     1226.92     40.41 o
  -8   3   3      301.12      295.48     10.73 o
  -7   3   3       75.00       71.65      3.46 o
  -6   3   3      614.67      598.63     17.95 o
  -5   3   3     1860.18     1739.92     19.17 o
  -4   3   3     3227.39     3158.23     67.37 o
  -3   3   3     3120.68     3030.33    114.03 o
  -2   3   3     5678.52     5563.73    116.59 o
  -1   3   3     5333.21     5495.02    122.64 o
   0   3   3     5111.59     4988.54    121.31 o
   1   3   3      689.32      649.69     12.38 o
   2   3   3      792.57      791.23      9.58 o
   3   3   3       75.69       82.15      3.43 o
   4   3   3      445.93      416.15      6.21 o
   5   3   3      298.27      265.86      5.60 o
   6   3   3      361.14      332.27      7.37 o
   7   3   3      253.22      263.68      7.86 o
   8   3   3      292.45      288.22      9.65 o
 -12   4   3      333.40      364.91     22.69 o
 -11   4   3      339.88      328.30     20.24 o
 -10   4   3      637.04      642.17     22.56 o
  -9   4   3      724.24      769.58     18.93 o
  -8   4   3      191.09      229.76     12.91 o
  -7   4   3     2265.97     2292.75     25.20 o
  -6   4   3      213.20      242.96     11.36 o
  -4   4   3     1326.81     1300.52     17.47 o
  -3   4   3      883.86      904.78     23.80 o
  -2   4   3     4928.18     4565.76    119.34 o
  -1   4   3      299.22      278.76     10.77 o
   0   4   3     1987.04     1901.93     63.06 o
   1   4   3     1138.64     1178.59     21.38 o
   2   4   3      708.56      681.83     10.21 o
   3   4   3      288.49      281.54      5.15 o
   4   4   3       77.37       82.11      5.01 o
   5   4   3      843.21      842.52     10.46 o
   6   4   3       56.84       78.66      6.15 o
   7   4   3      302.65      325.28      9.47 o
 -11   5   3      300.23      268.08     21.20 o
  -8   5   3      278.52      288.32     13.63 o
  -7   5   3      926.05      963.96     18.75 o
  -6   5   3       36.48       50.27      7.71 o
  -5   5   3      837.45      606.49     14.00 o
  -4   5   3        0.07        1.33      6.21 o
  -3   5   3     3548.15     3412.76     29.52 o
  -2   5   3      308.92      306.11      5.39 o
  -1   5   3     1551.51     1564.89     54.61 o
   0   5   3      196.07      166.98     18.20 o
   1   5   3     2443.66     2398.06     48.34 o
   2   5   3      205.17      212.24      6.44 o
   3   5   3      652.47      619.77     10.13 o
   4   5   3      105.03      118.05      6.08 o
   5   5   3      289.72      290.66      8.32 o
   6   5   3      210.18      205.33      8.70 o
  -7   6   3      350.43      303.47     13.47 o
  -6   6   3       23.41       22.56      8.35 o
  -5   6   3      196.39      198.62     13.01 o
  -4   6   3      163.70      155.36     12.91 o
  -3   6   3       59.66       63.83      5.06 o
  -2   6   3      698.98      669.09     11.15 o
  -1   6   3      196.71      190.00      7.42 o
   0   6   3       95.38       88.87      6.35 o
   1   6   3      134.93      123.35      6.12 o
   2   6   3       18.97       22.44      5.01 o
   3   6   3       40.20       47.12      5.66 o
   4   6   3       93.45       99.22      6.30 o
   5   6   3      118.34      132.08      8.58 o
  -6   7   3       15.41       16.40      7.71 o
  -5   7   3      410.14      397.74     16.59 o
  -4   7   3       77.46       82.33      7.54 o
  -3   7   3     1200.32     1164.77     13.18 o
  -2   7   3       55.58       66.73      8.49 o
  -1   7   3      605.11      634.00     14.90 o
   0   7   3       14.13       13.03      7.78 o
   1   7   3      844.63      864.90     28.19 o
   2   7   3       99.11       98.96     10.47 o
   3   7   3      463.60      441.41     15.73 o
   4   7   3       24.47       32.43     10.85 o
  -5   8   3       20.30       27.95     13.87 o
  -4   8   3       39.08       10.30     14.83 o
  -3   8   3      145.54      169.86     12.81 o
  -2   8   3       63.66       60.02      9.61 o
  -1   8   3      181.08      219.30     13.42 o
   0   8   3       28.86       16.91      9.60 o
   1   8   3       73.68       81.24     11.04 o
   2   8   3       74.67       82.19     12.21 o
 -13   0   4      592.11      670.14     24.08 o
 -12   0   4      489.01      456.70     20.35 o
 -11   0   4      931.75      938.60     23.60 o
 -10   0   4      254.90      242.06     15.52 o
  -9   0   4      990.81      973.77     21.36 o
  -8   0   4     3374.22     3354.02     33.28 o
  -7   0   4      949.26      999.59     17.33 o
  -6   0   4    10586.18    10279.04     50.21 o
  -5   0   4     5781.26     5931.96     82.03 o
  -4   0   4    11498.45    11439.88    197.55 o
  -3   0   4     1555.89     1621.99     10.78 o
  -2   0   4     6376.91     6463.39    120.00 o
  -1   0   4      590.84      675.42     14.21 o
   0   0   4       91.77      117.94      3.92 o
   1   0   4     4952.74     4962.42     64.68 o
   2   0   4      826.03      733.77     15.11 o
   3   0   4     3207.96     3001.85     66.96 o
   4   0   4     1544.72     1491.63     42.00 o
   5   0   4      571.20      591.89      9.17 o
   6   0   4     2022.95     1883.92     59.70 o
   7   0   4       14.92       19.21      7.44 o
   8   0   4      220.87      204.42     11.65 o
 -13   1   4      107.09      109.60      9.86 o
 -12   1   4       24.64       23.12      8.51 o
 -11   1   4      285.84      279.16     12.29 o
 -10   1   4        5.51        4.75      6.02 o
  -9   1   4      274.10      248.37     10.26 o
  -8   1   4      230.67      215.23      8.98 o
  -7   1   4      165.18      163.91      7.54 o
  -6   1   4      677.45      664.91     11.69 o
  -5   1   4      238.17      264.29      3.69 o
  -4   1   4     1801.27     1891.00     37.67 o
  -3   1   4       22.79       25.83      1.44 o
  -2   1   4     3183.92     3356.27     46.22 o
  -1   1   4     2416.08     2565.13     46.02 o
   0   1   4      495.76      538.79      5.85 o
   1   1   4     1191.00     1221.16     10.75 o
   2   1   4      634.63      618.40      6.12 o
   3   1   4      635.97      631.68      8.09 o
   4   1   4      136.33      139.09      4.80 o
   5   1   4      140.52      120.13      5.10 o
   6   1   4      164.57      181.57      6.19 o
   7   1   4        0.83        6.21      4.97 o
 -13   2   4      463.51      498.19     23.20 o
 -12   2   4      285.65      277.42     13.66 o
 -11   2   4      266.36      211.84     48.92 o
 -10   2   4        0.77       12.43     12.69 o
  -9   2   4      319.67      318.05     11.69 o
  -8   2   4     1060.75     1042.75     14.61 o
  -7   2   4     2337.94     2477.07     39.13 o
  -6   2   4     5429.01     5290.50    133.90 o
  -5   2   4     2635.30     2713.39     66.32 o
  -4   2   4    10837.77    10590.08    174.95 o
  -3   2   4     3485.82     3462.92     20.65 o
  -2   2   4     2357.14     2321.87     28.16 o
  -1   2   4      246.35      230.04      4.54 o
   0   2   4      331.38      338.98      9.51 o
   1   2   4      586.55      539.54      7.06 o
   2   2   4     1174.56     1075.91     16.82 o
   3   2   4     1318.24     1213.24     16.08 o
   4   2   4      793.20      731.96     12.67 o
   5   2   4      383.07      368.02      6.38 o
   6   2   4      750.35      700.89      8.42 o
   7   2   4       19.94       23.24      5.54 o
 -13   3   4      383.98      381.18     22.64 o
 -12   3   4       66.24       72.83     13.87 o
 -11   3   4      728.47      728.87     19.27 o
 -10   3   4       35.11       24.98      7.57 o
  -9   3   4      831.77      775.05     10.60 o
  -8   3   4      834.32      812.29     14.40 o
  -7   3   4      431.76      426.58      8.53 o
  -6   3   4     1565.71     1567.16     36.49 o
  -5   3   4      136.22      140.50      4.52 o
  -4   3   4     3151.06     2976.26     55.87 o
  -3   3   4      342.59      319.35      6.30 o
  -2   3   4     1373.39     1209.91     90.48 o
  -1   3   4     3833.30     3901.04     70.48 o
   0   3   4      192.17      166.47      5.23 o
   1   3   4     2080.70     2033.34     38.90 o
   2   3   4      590.65      581.89     16.28 o
   3   3   4     1099.88     1103.30     13.09 o
   4   3   4      476.21      501.88      6.53 o
   5   3   4      154.21      137.46      5.67 o
   6   3   4      335.20      351.16      8.25 o
   7   3   4        5.99        3.18      5.67 o
 -12   4   4      120.51      129.25     14.56 o
 -11   4   4      207.43      200.86     18.11 o
 -10   4   4      104.14      110.72     11.51 o
  -9   4   4      284.83      315.68     16.03 o
  -8   4   4       43.27       54.69      8.53 o
  -6   4   4      401.56      413.87     13.23 o
  -5   4   4     3265.28     3114.07     90.31 o
  -4   4   4     1750.14     1710.13     38.89 o
  -3   4   4     3634.98     3415.38     85.55 o
  -2   4   4      658.56      667.58     15.99 o
  -1   4   4      469.34      459.97     19.76 o
   0   4   4       27.63       25.98      3.04 o
   1   4   4      948.01      958.29     20.67 o
   2   4   4      303.84      294.93      6.10 o
   3   4   4      531.59      503.47      6.75 o
   4   4   4      334.64      293.78      7.75 o
   5   4   4      395.57      370.72      8.74 o
   6   4   4       56.53       61.97      6.68 o
 -11   5   4      299.01      281.07     18.93 o
 -10   5   4       29.79       34.91     13.01 o
  -9   5   4      422.70      418.51     17.28 o
  -8   5   4      196.94      194.22     13.65 o
  -7   5   4      224.07      226.88     13.39 o
  -6   5   4      634.32      636.38     15.84 o
  -5   5   4       46.38       59.55      8.00 o
  -4   5   4      693.47      650.32      9.46 o
  -3   5   4      435.93      465.17      6.16 o
  -2   5   4      144.05      141.10      4.97 o
  -1   5   4      828.58      877.26     28.74 o
   0   5   4      105.74      111.75      4.86 o
   1   5   4      928.76      911.12     21.85 o
   2   5   4      291.73      297.81      7.08 o
   3   5   4      427.07      408.41      8.21 o
   4   5   4      175.25      201.39      7.66 o
   5   5   4       50.89       57.93      6.23 o
   6   5   4       79.15       81.99      8.56 o
  -8   6   4       92.51       97.28     10.35 o
  -7   6   4      466.28      462.65     16.83 o
  -6   6   4       70.16        4.80      3.04 o
  -5   6   4     1989.99     2009.97     26.48 o
  -4   6   4       92.05       72.01      5.55 o
  -3   6   4     1145.61     1116.55     19.04 o
  -2   6   4      156.57      179.40      6.14 o
  -1   6   4     1457.75     1440.38     39.62 o
   0   6   4       28.30       13.38      7.82 o
   1   6   4      863.46      833.35     22.75 o
   2   6   4       15.86       19.32      5.43 o
   3   6   4      489.65      489.87     13.04 o
   4   6   4       36.77       43.70      6.14 o
  -7   7   4       33.21       28.75      9.07 o
  -6   7   4       53.71       44.88      9.04 o
  -5   7   4      151.56      152.43      8.34 o
  -4   7   4       29.60       40.99      6.07 o
  -3   7   4       19.72       25.27      7.72 o
  -2   7   4       78.23       85.23      9.00 o
  -1   7   4        6.24        8.15      8.18 o
   0   7   4      102.05      103.13     10.02 o
   1   7   4      118.52      116.99     10.69 o
   2   7   4      113.32      121.22     11.65 o
   3   7   4       83.45       98.10     12.02 o
  -6   8   4        9.41       10.32     13.52 o
  -5   8   4      168.94      197.20     14.81 o
  -4   8   4        4.22       -4.23      8.78 o
  -3   8   4      278.94      299.55     13.78 o
  -2   8   4        7.43        7.26      9.18 o
  -1   8   4      308.84      321.53     14.98 o
   0   8   4        4.05        8.96     12.27 o
   1   8   4      295.77      292.44     16.39 o
 -14   1   5       43.65       59.05     10.43 o
 -13   1   5      418.94      436.64     15.76 o
 -12   1   5      841.47      802.83     27.37 o
 -11   1   5       62.69       55.67      8.06 o
 -10   1   5     3205.17     3100.73     25.85 o
  -9   1   5     2171.12     2089.67     37.09 o
  -8   1   5     9424.59     8752.73    193.16 o
  -7   1   5     2080.36     1670.13    236.01 o
  -6   1   5     7470.71     7259.56     82.24 o
  -5   1   5     8132.06     8381.05    124.36 o
  -4   1   5     4571.30     4740.58     61.79 o
  -3   1   5      871.21      916.97      7.54 o
  -2   1   5     1890.51     1783.57     27.52 o
  -1   1   5      780.92      762.18      8.97 o
   0   1   5    10570.10    10451.33     94.67 o
   1   1   5     2361.45     2377.95     26.24 o
   2   1   5     3037.52     2915.53     27.18 o
   3   1   5      696.12      696.68     12.69 o
   4   1   5     1546.30     1522.41     17.83 o
   5   1   5       42.29       49.57      4.50 o
   6   1   5       77.60       73.20      5.71 o
   7   1   5      112.57      123.55      6.60 o
 -14   2   5        4.76        4.33      8.29 o
 -13   2   5      285.00      296.16     20.48 o
 -12   2   5      281.85      263.85     19.55 o
 -11   2   5      482.28      457.22     15.04 o
 -10   2   5      325.55      347.61      8.51 o
  -9   2   5      457.91      448.44      8.27 o
  -8   2   5     1325.75     1332.54     24.89 o
  -7   2   5     1048.23     1019.08     17.94 o
  -6   2   5      287.96      288.39      5.62 o
  -5   2   5     2057.89     2077.84     33.77 o
  -4   2   5      219.79      192.31      6.58 o
  -3   2   5     3807.81     4168.80     36.99 o
  -2   2   5      298.21      283.62      6.11 o
  -1   2   5      636.53      677.07      8.98 o
   0   2   5     2921.97     2757.91     82.75 o
   1   2   5      899.10      862.48     12.53 o
   2   2   5      556.61      558.16     10.12 o
   3   2   5      337.52      322.42      5.61 o
   4   2   5      605.43      600.99     10.89 o
   5   2   5      367.95      367.36      7.15 o
   6   2   5       27.27       38.22      5.08 o
 -13   3   5       48.17       38.05     15.12 o
 -12   3   5       77.49       73.37      9.45 o
 -11   3   5       90.35       36.92     25.59 o
 -10   3   5      713.49      645.00     32.73 o
  -9   3   5      552.86      552.18      9.34 o
  -8   3   5     2370.84     2392.92     41.02 o
  -7   3   5     1196.56     1200.38     37.04 o
  -6   3   5     2835.81     2841.03     84.39 o
  -5   3   5      489.16      444.81     11.27 o
  -4   3   5      227.49      240.69      4.60 o
  -3   3   5      106.83      107.90      4.08 o
  -2   3   5     1302.44     1297.43     25.76 o
  -1   3   5     2361.59     2379.91     50.07 o
   0   3   5     1598.94     1528.76     28.36 o
   1   3   5      800.83      713.39     36.33 o
   2   3   5     1107.08     1052.34     15.32 o
   3   3   5      718.64      681.73     10.69 o
   4   3   5      187.39      173.12      5.83 o
   5   3   5        3.59        7.21      4.93 o
   6   3   5       12.54        8.71      5.68 o
 -13   4   5      292.41      276.96     21.89 o
 -12   4   5      172.35      168.32     18.80 o
 -11   4   5      202.12      182.02     12.78 o
 -10   4   5      573.02      598.02     48.64 o
  -9   4   5      137.25       67.18     65.03 o
  -8   4   5     1758.10     1762.76     66.73 o
  -7   4   5     1016.25      989.54      8.51 o
  -6   4   5      949.07      898.32     10.03 o
  -5   4   5     1968.73     1931.51     27.70 o
  -4   4   5      111.68      112.09      4.14 o
  -3   4   5     2244.03     2289.92     57.73 o
  -2   4   5      291.45      269.12      5.11 o
  -1   4   5     1055.10     1062.11     26.70 o
   0   4   5     1127.01     1106.21     17.57 o
   1   4   5      542.45      532.91      8.92 o
   2   4   5      817.60      827.32     12.55 o
   3   4   5       87.84       77.23      7.99 o
   4   4   5      431.93      412.98      8.15 o
   5   4   5      241.77      237.01      8.99 o
 -12   5   5        4.41        3.07     12.05 o
 -11   5   5      164.10      167.34     16.72 o
 -10   5   5        2.52        7.04      7.68 o
  -9   5   5      411.86      419.99     27.11 o
  -8   5   5      203.44      156.38     12.08 o
  -7   5   5     1798.70     1788.05     25.52 o
  -6   5   5        0.69        3.55      7.79 o
  -5   5   5     1024.70      938.10     12.85 o
  -4   5   5      199.30      194.72      5.30 o
  -3   5   5     1059.41     1048.19     25.88 o
  -2   5   5      131.01      131.49      4.73 o
  -1   5   5     1205.13     1203.95     49.66 o
   0   5   5       62.50       63.91      4.08 o
   1   5   5      930.18      875.08     15.70 o
   2   5   5      105.69      101.06      5.62 o
   3   5   5      411.78      399.41      8.82 o
   4   5   5       46.54       59.92      6.52 o
   5   5   5      218.93      218.23     10.84 o
 -11   6   5       13.29        2.16     14.11 o
 -10   6   5       34.86       59.79     14.03 o
  -9   6   5       67.34       86.85     11.79 o
  -8   6   5      369.45      318.99     15.17 o
  -7   6   5      115.04      136.78     13.68 o
  -6   6   5      219.58      224.77     10.68 o
  -5   6   5      405.21      398.34      9.24 o
  -4   6   5       32.82       26.66      5.30 o
  -3   6   5      231.96      238.17      8.28 o
  -2   6   5      252.10      248.74      8.31 o
  -1   6   5       99.93       98.88      7.20 o
   0   6   5      312.98      334.25      8.47 o
   1   6   5      105.31      113.51      6.88 o
   2   6   5      172.94      176.34      8.89 o
   3   6   5        4.78        4.73      6.45 o
   4   6   5       12.44       17.45      6.44 o
  -8   7   5       16.61       18.99     10.77 o
  -7   7   5      555.25      488.46     43.64 o
  -6   7   5        2.94        8.91      7.22 o
  -5   7   5      625.78      574.95     11.22 o
  -4   7   5       23.28       31.01      7.98 o
  -3   7   5      852.11      821.74     18.11 o
  -2   7   5       16.26       21.56      8.42 o
  -1   7   5      416.52      372.03     15.22 o
   0   7   5       20.64       13.06      6.29 o
   1   7   5      527.25      519.00     13.09 o
   2   7   5       57.69       73.56      8.44 o
  -7   8   5       54.05       36.61      8.45 o
  -6   8   5       59.40       71.14      9.60 o
  -5   8   5        6.19        7.71      8.78 o
  -4   8   5       45.79       48.60      9.68 o
  -3   8   5        2.61        4.25      9.26 o
  -2   8   5       57.58       59.93     10.24 o
  -1   8   5       38.35       51.43     10.63 o
   0   8   5      129.67      127.12     26.04 o
 -14   0   6     1200.29     1189.64     30.45 o
 -13   0   6       84.05       89.92     14.03 o
 -12   0   6     2038.98     2029.39     33.97 o
 -11   0   6     3573.07     3387.11     40.80 o
 -10   0   6     2885.78     2748.57     34.27 o
  -9   0   6      725.10      687.40     17.87 o
  -8   0   6     1279.94     1303.48     15.72 o
  -7   0   6      481.57      463.98      8.45 o
  -6   0   6     5138.54     5194.49     92.46 o
  -5   0   6     4458.54     4902.53    113.35 o
  -4   0   6     5792.52     5909.95     70.56 o
  -3   0   6     3487.30     3817.92     60.08 o
  -2   0   6    17586.71    17401.44    179.42 o
  -1   0   6      462.85      452.32      5.56 o
   0   0   6     2733.20     2714.00     50.76 o
   1   0   6      153.88      157.03      7.77 o
   2   0   6      467.85      453.16     13.57 o
   3   0   6      826.80      858.49     21.76 o
   4   0   6       69.45       80.01      7.06 o
   5   0   6      516.34      505.73     17.90 o
   6   0   6      116.59      123.81      9.38 o
 -14   1   6       69.95       61.19     10.55 o
 -13   1   6       22.46       14.84      8.55 o
 -12   1   6      304.51      288.83     14.25 o
 -11   1   6       67.21       62.62      8.03 o
 -10   1   6      172.18      169.95      9.49 o
  -9   1   6      781.73      726.73     13.25 o
  -8   1   6      194.53      198.21      6.62 o
  -7   1   6      228.66      214.68      5.95 o
  -6   1   6     1397.15     1436.33     24.46 o
  -5   1   6     1516.30     1633.53     19.75 o
  -4   1   6      460.65      450.80      5.33 o
  -3   1   6       59.16       67.07      3.39 o
  -2   1   6     1826.20     1947.58     25.26 o
  -1   1   6       78.40       74.51      2.67 o
   0   1   6      216.20      216.11      3.54 o
   1   1   6       18.18       19.92      2.43 o
   2   1   6       38.84       39.44      2.89 o
   3   1   6      332.10      335.79      6.21 o
   4   1   6        1.60        3.94      4.19 o
   5   1   6       43.38       53.64      5.48 o
   6   1   6        3.63        8.88      5.69 o
 -14   2   6      519.65      513.01     17.11 o
 -13   2   6      183.83      182.61     13.83 o
 -12   2   6     1800.53     1750.04     18.81 o
 -11   2   6     1597.34     1608.69     21.01 o
 -10   2   6     1536.56     1478.40     23.48 o
  -9   2   6     1480.23     1433.01     26.39 o
  -8   2   6      725.59      705.43     15.81 o
  -7   2   6       51.95       48.18      3.24 o
  -6   2   6     2851.66     2917.14     40.77 o
  -5   2   6      999.22      998.16      7.50 o
  -4   2   6     7611.02     7646.73     75.58 o
  -3   2   6     4792.39     4908.21     57.05 o
  -2   2   6     6132.99     6050.70     85.35 o
  -1   2   6     1283.18     1196.08     24.56 o
   0   2   6     2438.95     2343.94     38.43 o
   1   2   6      186.75      195.92      4.59 o
   2   2   6       67.19       81.49      3.86 o
   3   2   6      246.95      251.18      5.82 o
   4   2   6       41.65       59.48      4.66 o
   5   2   6      276.22      295.27      7.92 o
 -14   3   6      281.95      263.07     42.11 o
 -13   3   6       67.44       32.54     31.09 o
 -12   3   6      720.71      729.68     17.59 o
 -11   3   6      358.85      375.88     16.25 o
 -10   3   6      545.66      560.73      9.57 o
  -9   3   6     1830.07     1855.63     49.09 o
  -8   3   6      178.79      184.56      6.44 o
  -7   3   6     1083.02     1035.33     33.08 o
  -6   3   6     1482.34     1418.02     44.88 o
  -5   3   6     1268.23     1252.28     14.15 o
  -4   3   6     1623.23     1550.73     16.14 o
  -3   3   6      289.78      283.22      4.25 o
  -2   3   6     1881.92     1900.43     40.30 o
  -1   3   6       84.15       89.31      3.89 o
   0   3   6      701.20      699.46     15.93 o
   1   3   6      457.04      415.90     17.74 o
   2   3   6       99.93      100.27      4.42 o
   3   3   6     1093.16     1086.76     13.24 o
   4   3   6       51.82       52.36      5.50 o
   5   3   6      302.96      336.19      8.80 o
 -13   4   6      242.10      191.56     32.56 o
 -12   4   6      320.03      311.71     13.95 o
 -11   4   6      606.35      519.93     51.01 o
 -10   4   6      494.95      477.65     13.73 o
  -9   4   6      518.17      496.08     33.21 o
  -8   4   6      107.01       97.57      4.76 o
  -7   4   6      599.84      568.19     14.18 o
  -6   4   6      192.88      202.49      5.06 o
  -5   4   6     1514.76     1456.50     11.75 o
  -4   4   6     1522.48     1517.72     34.56 o
  -3   4   6     2767.05     2773.18     60.28 o
  -2   4   6      407.52      382.23      9.31 o
  -1   4   6     2267.70     2145.18     41.42 o
   0   4   6      320.48      304.26      6.23 o
   1   4   6      675.12      669.70     10.33 o
   2   4   6       62.44       78.06      4.75 o
   3   4   6       95.90      104.97      5.64 o
   4   4   6       40.96       40.27      5.51 o
 -12   5   6      129.53      138.11     16.59 o
 -11   5   6      329.26      352.50     14.20 o
 -10   5   6      252.03      177.56     54.45 o
  -9   5   6      542.24      516.38     13.37 o
  -8   5   6       47.92       42.17      7.18 o
  -7   5   6      477.46      459.48     11.49 o
  -6   5   6       75.59       70.06      4.01 o
  -5   5   6      297.99      273.39      5.37 o
  -4   5   6      609.41      590.99     10.98 o
  -3   5   6      176.20      155.40      6.65 o
  -2   5   6      424.78      411.77     23.58 o
  -1   5   6       25.08       26.27      4.26 o
   0   5   6      246.62      237.93      7.62 o
   1   5   6      334.24      348.27     13.33 o
   2   5   6       15.37       12.25      5.46 o
   3   5   6      408.37      397.57      9.57 o
   4   5   6       36.97       67.03      8.00 o
 -11   6   6      318.15      319.15     21.47 o
 -10   6   6      178.08      214.75     12.98 o
  -9   6   6      831.52      819.47     19.29 o
  -8   6   6       25.74       32.37      6.25 o
  -7   6   6      635.34      605.71     11.17 o
  -6   6   6      213.80      204.04      9.35 o
  -5   6   6     1260.50     1234.93     12.16 o
  -4   6   6        8.16        8.64      3.26 o
  -3   6   6      751.09      747.97     23.41 o
  -2   6   6        9.23       13.48      5.32 o
  -1   6   6     1091.03     1032.52     20.31 o
   0   6   6       24.09       25.82      5.53 o
   1   6   6      432.21      449.21     10.55 o
   2   6   6       13.08       26.09      6.80 o
 -10   7   6      158.36      170.38     19.92 o
  -9   7   6       11.88        7.19      5.59 o
  -8   7   6      263.44      250.33     10.40 o
  -7   7   6       22.09       18.58      8.24 o
  -6   7   6       36.45       27.28      6.48 o
  -5   7   6      153.06      157.43      7.67 o
  -4   7   6       23.01       31.04      9.85 o
  -3   7   6      169.56      192.68     12.41 o
  -2   7   6       55.31       56.36      9.39 o
  -1   7   6        9.79        7.63      5.63 o
   0   7   6        1.60        5.43      6.35 o
   1   7   6       21.24       19.69      7.72 o
  -7   8   6      108.19       99.07      8.75 o
  -6   8   6       26.01       26.76      8.14 o
  -5   8   6      248.27      238.07     13.65 o
  -4   8   6        1.18       -0.29      9.49 o
  -3   8   6      166.38      161.84     12.95 o
  -2   8   6        1.76       13.47     15.12 o
 -15   1   7      261.76      287.08     15.70 o
 -14   1   7      775.97      773.79     14.28 o
 -13   1   7      916.98      796.74    133.94 o
 -12   1   7      218.47      224.89     12.77 o
 -11   1   7      902.97      903.65     16.95 o
 -10   1   7      724.22      671.80     10.39 o
  -9   1   7      388.89      382.03      7.77 o
  -8   1   7     8898.71     8767.78     75.08 o
  -7   1   7     1633.98     1647.41     16.91 o
  -6   1   7     9302.48     9431.92    128.05 o
  -5   1   7      881.05      835.43      7.62 o
  -4   1   7     9655.31     9750.55    165.60 o
  -3   1   7      524.72      528.97      4.33 o
  -2   1   7     1896.42     1983.92     25.12 o
  -1   1   7     1693.77     1653.72     18.38 o
   0   1   7      694.72      697.17      7.96 o
   1   1   7     1198.70     1141.49     15.70 o
   2   1   7     1060.58     1051.69     18.65 o
   3   1   7      281.00      293.41      6.61 o
   4   1   7      760.86      736.49     14.28 o
   5   1   7       92.36       99.12      6.57 o
 -15   2   7      217.32      233.42     16.91 o
 -14   2   7       93.36       81.43     10.28 o
 -13   2   7      424.94      412.34     21.27 o
 -12   2   7        9.26        0.93      5.62 o
 -11   2   7     1183.19     1150.59     23.67 o
 -10   2   7      109.39      113.85      6.48 o
  -9   2   7      824.06      819.07     13.82 o
  -8   2   7     1677.19     1643.13     30.22 o
  -7   2   7     1100.55     1136.71     14.95 o
  -6   2   7     1561.28     1567.60      9.16 o
  -5   2   7      647.78      673.07     11.21 o
  -4   2   7     1958.93     1998.49     16.97 o
  -3   2   7     1690.37     1782.62     35.10 o
  -2   2   7        9.48        5.01      1.96 o
  -1   2   7      505.26      533.12      6.33 o
   0   2   7       29.12       21.76      3.09 o
   1   2   7      434.78      457.37      6.26 o
   2   2   7      166.90      175.67      5.69 o
   3   2   7      109.29      114.68      5.31 o
   4   2   7       97.36       98.82      5.56 o
 -14   3   7      383.45      392.30     17.43 o
 -13   3   7      123.27      133.44     11.24 o
 -12   3   7      286.83      268.28     13.52 o
 -11   3   7      244.76      226.56     15.32 o
 -10   3   7      282.29      285.09      8.34 o
  -9   3   7      189.19      171.51      6.00 o
  -8   3   7     1037.30     1009.95     18.78 o
  -7   3   7      857.06      810.28     20.27 o
  -6   3   7     4011.35     3953.96     48.55 o
  -5   3   7     1074.98     1059.06     13.75 o
  -4   3   7     1243.46     1204.30      7.13 o
  -3   3   7      950.43      927.16     15.86 o
  -2   3   7      509.85      513.37      6.16 o
  -1   3   7       61.07       76.93      3.34 o
   0   3   7       96.78       87.97      8.20 o
   1   3   7      157.30      163.28      5.32 o
   2   3   7      284.00      279.33      6.41 o
   3   3   7      229.17      222.02      6.65 o
   4   3   7       90.14       85.35      6.27 o
 -14   4   7       75.38       56.76     24.44 o
 -13   4   7      337.31      340.01     15.24 o
 -12   4   7       14.07       10.41      9.28 o
 -11   4   7      619.01      556.30     31.27 o
 -10   4   7      176.07      169.45     15.47 o
  -9   4   7      649.02      581.26     12.33 o
  -8   4   7      730.86      740.03     17.73 o
  -7   4   7      182.03      160.42      7.06 o
  -6   4   7     1283.68     1250.04      9.70 o
  -5   4   7      358.63      352.35      5.65 o
  -4   4   7     1302.83     1296.08     16.30 o
  -3   4   7      343.18      374.58     10.51 o
  -2   4   7       42.70       43.66      3.40 o
  -1   4   7     1827.15     1815.81     30.91 o
   0   4   7       33.25       30.92      3.61 o
   1   4   7      908.45      924.10     11.88 o
   2   4   7      301.96      315.28      8.73 o
   3   4   7      394.94      392.71      8.73 o
 -13   5   7      220.96      222.48     21.55 o
 -12   5   7      152.63       90.24     62.73 o
 -11   5   7      127.99      126.71     10.63 o
 -10   5   7       14.58       20.74      8.40 o
  -9   5   7      339.61      322.70      9.82 o
  -8   5   7       58.85       55.99      6.14 o
  -7   5   7      744.64      736.27     10.94 o
  -6   5   7      350.21      349.72     10.44 o
  -5   5   7      931.80      917.09     19.16 o
  -4   5   7      279.20      258.36      5.99 o
  -3   5   7      715.11      581.86    112.66 o
  -2   5   7        6.76       13.40      4.43 o
  -1   5   7      466.21      460.38      9.89 o
   0   5   7      130.72      121.51      7.13 o
   1   5   7      219.81      232.54      8.94 o
   2   5   7       76.19       73.03      7.41 o
   3   5   7      286.97      284.01     13.21 o
 -12   6   7       17.58       18.85     14.51 o
 -11   6   7      107.70       71.16     42.64 o
 -10   6   7      127.30      111.13      8.42 o
  -9   6   7       38.52       26.59      6.95 o
  -8   6   7       76.09       94.38      7.37 o
  -7   6   7      232.75      226.54      9.33 o
  -6   6   7      172.15      172.52      7.46 o
  -5   6   7        2.07        0.30      4.67 o
  -4   6   7      132.23      134.72      6.79 o
  -3   6   7       30.13       31.48      4.90 o
  -2   6   7        3.62        6.58      5.79 o
  -1   6   7      344.85      340.58      9.27 o
   0   6   7       96.20      109.05      8.19 o
   1   6   7      210.25      210.10     10.93 o
 -10   7   7       57.51       60.86      8.28 o
  -9   7   7      263.35      244.59     11.31 o
  -8   7   7       16.65       20.04      7.24 o
  -7   7   7      393.89      384.43      9.50 o
  -6   7   7        1.16        0.80      5.48 o
  -5   7   7      338.28      342.38     13.40 o
  -4   7   7       18.62       23.65      8.89 o
  -3   7   7      337.26      318.03     20.77 o
  -2   7   7        7.41       11.18     10.06 o
  -1   7   7      398.66      367.30     12.01 o
   0   7   7       46.49       51.35      8.60 o
  -6   8   7        3.27       12.19     13.79 o
  -5   8   7      102.51      126.29     16.21 o
  -4   8   7       37.79       34.59     15.52 o
 -15   0   8      550.11      588.76     16.85 o
 -14   0   8       82.65       69.04      9.29 o
 -13   0   8      409.55      387.18     13.15 o
 -12   0   8      735.31      683.72     14.41 o
 -11   0   8      701.47      655.45     13.36 o
 -10   0   8     8873.07     8354.53    102.31 o
  -9   0   8     1052.03      927.43     16.07 o
  -8   0   8     4173.04     4043.60    107.04 o
  -7   0   8     7441.76     7739.37    217.73 o
  -6   0   8     4922.30     5008.38     26.37 o
  -5   0   8       39.83       38.55      4.79 o
  -4   0   8      576.18      606.96      9.58 o
  -3   0   8      327.23      334.65      5.58 o
  -2   0   8     3682.60     3849.24     38.45 o
  -1   0   8     1346.66     1373.84     32.72 o
   0   0   8     2609.69     2657.09     75.22 o
   1   0   8      135.03      145.97      6.75 o
   2   0   8     1606.39     1561.32     60.71 o
   3   0   8       23.30       28.18      7.33 o
   4   0   8      176.42      181.65     13.32 o
 -15   1   8       36.59       34.78      7.82 o
 -14   1   8       42.83       23.80     10.53 o
 -13   1   8       60.31       33.22     10.68 o
 -12   1   8       38.47       27.21      5.26 o
 -11   1   8        3.88        0.27      4.07 o
 -10   1   8      315.02      321.95      7.05 o
  -9   1   8      159.97      143.34      5.71 o
  -8   1   8      271.39      270.18      5.23 o
  -7   1   8      207.78      216.38      3.76 o
  -6   1   8       58.47       57.69      3.60 o
  -5   1   8     1104.84     1137.82     15.65 o
  -4   1   8       68.49       66.45      3.57 o
  -3   1   8       13.35       10.42      2.01 o
  -2   1   8      324.88      326.32      4.19 o
  -1   1   8      230.25      237.25      4.27 o
   0   1   8       60.19       64.17      3.77 o
   1   1   8       11.40       13.54      3.79 o
   2   1   8       45.24       45.91      4.65 o
   3   1   8       35.51       30.27      5.46 o
   4   1   8       73.52       69.33      7.11 o
 -15   2   8      234.91      244.18     16.34 o
 -14   2   8       42.36       28.18      9.42 o
 -13   2   8       72.26       59.61      6.78 o
 -12   2   8      765.08      734.35     16.60 o
 -11   2   8      402.81      383.47      9.10 o
 -10   2   8     3571.67     3441.21     56.50 o
  -9   2   8     1990.22     1933.09     28.05 o
  -8   2   8     2398.13     2257.48     22.22 o
  -7   2   8     2467.65     2465.08     18.18 o
  -6   2   8     1315.22     1230.41      9.60 o
  -5   2   8      171.23      162.00      5.22 o
  -4   2   8     1121.05     1169.75     13.54 o
  -3   2   8      244.47      247.37      4.14 o
  -2   2   8     2298.92     2396.21     31.84 o
  -1   2   8      665.83      659.18      6.78 o
   0   2   8     1882.68     1852.94     24.37 o
   1   2   8      188.81      182.02      5.82 o
   2   2   8      774.31      753.27     12.45 o
   3   2   8        3.33        1.01      5.30 o
 -15   3   8      417.20      401.06     17.84 o
 -14   3   8      141.86      137.16     12.22 o
 -13   3   8      228.34      191.91     14.35 o
 -12   3   8      330.21      324.81     13.57 o
 -11   3   8       96.52       94.58      5.92 o
 -10   3   8     1405.30     1427.89     26.67 o
  -9   3   8       83.68       78.27      4.53 o
  -8   3   8      506.05      520.17      7.87 o
  -7   3   8     1378.10     1399.27     21.71 o
  -6   3   8      846.79      886.32     15.80 o
  -5   3   8     1387.46     1447.43     12.40 o
  -4   3   8      353.77      336.53      4.01 o
  -3   3   8     1030.71     1047.37     19.74 o
  -2   3   8      434.34      436.86      7.72 o
  -1   3   8      604.25      608.76      9.88 o
   0   3   8      458.74      475.58     17.40 o
   1   3   8      115.62      107.07      4.83 o
   2   3   8      240.77      260.94      7.67 o
   3   3   8       94.17       93.45      7.09 o
 -14   4   8       50.95       45.86     11.55 o
 -13   4   8       97.18      102.40     11.59 o
 -12   4   8       35.84       29.28      9.66 o
 -11   4   8      398.36      392.53     13.60 o
 -10   4   8      147.07      147.28      8.87 o
  -9   4   8     1708.75     1612.77     25.41 o
  -8   4   8      485.33      473.73      8.54 o
  -7   4   8      543.36      542.74     10.20 o
  -6   4   8       29.03       29.37      3.37 o
  -5   4   8      614.25      603.24      7.62 o
  -4   4   8      286.52      279.77      6.31 o
  -3   4   8      586.16      593.89     19.12 o
  -2   4   8      586.56      552.01     11.35 o
  -1   4   8      338.06      317.85      6.42 o
   0   4   8      303.19      288.52      6.31 o
   1   4   8      465.90      420.78      9.05 o
   2   4   8       53.74       59.98      6.04 o
 -13   5   8       96.86       78.35     11.12 o
 -12   5   8      131.02      130.00      9.24 o
 -11   5   8       84.15       94.84      8.06 o
 -10   5   8      603.78      610.76     20.30 o
  -9   5   8      138.18      143.58      8.85 o
  -8   5   8      138.19      135.19      7.96 o
  -7   5   8      807.97      786.00     24.22 o
  -6   5   8      597.29      580.22      9.07 o
  -5   5   8      152.49      159.71      5.57 o
  -4   5   8      114.74       90.39     29.70 o
  -3   5   8      688.32      674.61     19.63 o
  -2   5   8      274.73      301.92      8.08 o
  -1   5   8      207.78      205.18     10.13 o
   0   5   8      332.89      339.24     11.39 o
   1   5   8       53.53       51.94      8.14 o
 -12   6   8      122.76      139.57     11.58 o
 -11   6   8      494.34      495.20     13.11 o
 -10   6   8       32.43       20.57      7.40 o
  -9   6   8      705.36      740.86     13.56 o
  -8   6   8       78.32       82.91      7.27 o
  -7   6   8      915.43      937.08     19.00 o
  -6   6   8        1.19       -0.03      5.09 o
  -5   6   8      579.86      567.43     38.46 o
  -4   6   8        2.54        5.86      5.47 o
  -3   6   8      713.57      434.44    200.46 o
  -2   6   8       69.74       81.77      7.96 o
  -1   6   8      325.07      299.43     11.54 o
   0   6   8       35.46       40.79      8.53 o
 -10   7   8        4.23       14.29      7.90 o
  -9   7   8       95.13      120.94      8.71 o
  -8   7   8       53.70       66.83      7.70 o
  -7   7   8      149.20      152.78     17.61 o
  -6   7   8       85.36       91.49     15.12 o
  -5   7   8       12.49       14.29     13.79 o
  -4   7   8      141.82      131.09     16.69 o
  -3   7   8       93.00      121.49     17.39 o
  -2   7   8      108.39       96.47     21.66 o
 -16   1   9      423.62      380.12     14.02 o
 -15   1   9      148.11      115.84      9.14 o
 -14   1   9     1174.59     1102.62     16.42 o
 -13   1   9      754.83      744.42     11.09 o
 -12   1   9     3491.92     3352.95     44.51 o
 -11   1   9      235.90      243.47      7.12 o
 -10   1   9     1711.68     1645.46     25.54 o
  -9   1   9     1054.78     1120.09      8.83 o
  -8   1   9     1561.03     1585.40     25.26 o
  -7   1   9     1055.57     1039.60     10.60 o
  -6   1   9     3550.80     3496.86     23.90 o
  -5   1   9      927.67      958.85     17.55 o
  -4   1   9     5887.95     5874.17     76.10 o
  -3   1   9      473.35      463.90      4.44 o
  -2   1   9     2392.96     2383.50     26.38 o
  -1   1   9        4.35        1.24      3.28 o
   0   1   9      616.83      588.39     14.35 o
   1   1   9      424.08      415.18      7.19 o
   2   1   9      104.01      104.15      6.87 o
   3   1   9      288.97      304.51     11.32 o
 -15   2   9       63.15       59.59      8.30 o
 -14   2   9      462.57      440.71     14.48 o
 -13   2   9      317.14      303.81     10.53 o
 -12   2   9      657.20      656.31     10.38 o
 -11   2   9      750.12      715.24     15.82 o
 -10   2   9      114.72      123.50      6.26 o
  -9   2   9      685.21      694.41     10.92 o
  -8   2   9       70.00       61.36      3.69 o
  -7   2   9      761.10      772.03      8.81 o
  -6   2   9     1030.52      979.01      9.24 o
  -5   2   9      557.94      538.93     10.15 o
  -4   2   9      501.85      538.78      6.65 o
  -3   2   9       34.66       20.18      3.31 o
  -2   2   9     1057.14     1101.27     17.09 o
  -1   2   9      222.19      202.23      5.33 o
   0   2   9      108.35      103.15      5.20 o
   1   2   9      284.42      284.70      7.76 o
   2   2   9       85.83       77.65      6.00 o
 -15   3   9      185.65      183.73     11.80 o
 -14   3   9      423.59      386.65     12.64 o
 -13   3   9      814.06      761.03     17.61 o
 -12   3   9      919.67      859.76     31.23 o
 -11   3   9     1007.94      972.34     17.06 o
 -10   3   9      508.74      492.67     13.15 o
  -9   3   9       94.61       99.55      5.83 o
  -8   3   9      248.78      240.35      6.54 o
  -7   3   9      659.93      635.07     50.95 o
  -6   3   9     1176.24     1161.94     10.33 o
  -5   3   9     1219.72     1237.72     14.38 o
  -4   3   9     1188.66     1141.40     16.96 o
  -3   3   9      921.56      861.03     15.97 o
  -2   3   9     1214.75     1132.45     21.01 o
  -1   3   9      286.35      278.07      7.32 o
   0   3   9      127.64      125.37      6.11 o
   1   3   9        4.23        7.88      5.09 o
   2   3   9       18.40       25.37      6.82 o
 -14   4   9      174.27      162.96     10.42 o
 -13   4   9      254.01      249.02     11.75 o
 -12   4   9      496.03      475.68     12.59 o
 -11   4   9      190.80      172.99      9.39 o
 -10   4   9       55.20       47.19      4.50 o
  -9   4   9      680.20      644.64     10.34 o
  -8   4   9      100.26      107.66      5.84 o
  -7   4   9      964.07      942.46     20.47 o
  -6   4   9      599.85      617.44      7.88 o
  -5   4   9      494.83      464.63      6.43 o
  -4   4   9      858.95      893.94     33.68 o
  -3   4   9      113.66       88.86      7.30 o
  -2   4   9      408.68      406.03     16.74 o
  -1   4   9      312.28      291.86      9.11 o
   0   4   9       42.21       43.71      5.76 o
   1   4   9      245.29      232.81     18.02 o
 -13   5   9      356.20      356.34     12.64 o
 -12   5   9       57.38       73.42      8.42 o
 -11   5   9      621.29      555.70     12.67 o
 -10   5   9      115.18      148.82      9.33 o
  -9   5   9      604.02      592.34     12.34 o
  -8   5   9       50.44       55.47      5.34 o
  -7   5   9      539.76      542.19      8.90 o
  -6   5   9      110.49      110.77      7.53 o
  -5   5   9      844.39      868.18     24.44 o
  -4   5   9       93.38       92.07      6.58 o
  -3   5   9      528.19      508.30     19.99 o
  -2   5   9      142.02      132.78      9.09 o
  -1   5   9      330.66      302.63     11.89 o
   0   5   9       94.63       91.79      8.96 o
 -12   6   9       95.81       93.20      9.41 o
 -11   6   9       99.20       88.70      9.13 o
 -10   6   9       59.77       54.54      7.95 o
  -9   6   9      139.18      118.98      8.14 o
  -8   6   9       53.99       65.23      7.48 o
  -7   6   9      145.30      125.84     10.49 o
  -6   6   9      132.44      134.07     11.12 o
  -5   6   9       95.01      100.21      7.27 o
  -4   6   9      167.70      170.46     17.41 o
  -3   6   9       40.35       40.70      9.03 o
  -2   6   9        7.80        7.47      7.45 o
  -1   6   9        1.91        0.47      7.72 o
 -10   7   9        6.41       19.77      8.13 o
  -9   7   9      354.66      359.80     12.73 o
  -8   7   9       28.91       34.45      9.80 o
  -7   7   9      276.45      283.68     16.01 o
  -6   7   9        7.22        9.01     14.51 o
  -5   7   9      311.66      289.66     20.24 o
  -4   7   9       12.27       11.65     15.47 o
  -3   7   9      225.78      230.91     15.35 o
 -16   0  10      818.45      868.48     43.39 o
 -15   0  10      591.39      669.91     35.95 o
 -14   0  10      388.95      397.22     14.25 o
 -13   0  10      561.15      544.34     14.07 o
 -12   0  10       55.34       58.25      7.37 o
 -11   0  10      902.80      876.48     14.60 o
 -10   0  10     2382.30     2221.88     34.81 o
  -9   0  10      958.98      932.14     35.69 o
  -8   0  10     6203.38     5989.26     32.64 o
  -7   0  10      723.76      678.37     12.90 o
  -6   0  10     4635.77     4469.65    128.64 o
  -5   0  10     1076.07     1051.02     37.96 o
  -4   0  10     1942.11     1946.57     25.85 o
  -3   0  10       60.58       71.48      4.70 o
  -2   0  10      109.28      116.32      6.07 o
  -1   0  10      339.64      329.82     13.69 o
   0   0  10      444.58      482.63     24.71 o
   1   0  10      182.77      186.17     13.50 o
 -16   1  10       55.86       34.85     11.77 o
 -15   1  10       70.40       65.10      6.91 o
 -14   1  10        0.31       -2.77      5.73 o
 -13   1  10      301.46      287.37      8.95 o
 -12   1  10       69.35       65.40      5.57 o
 -11   1  10       77.39       75.32      5.08 o
 -10   1  10      169.13      166.35      6.69 o
  -9   1  10       39.95       31.32      2.96 o
  -8   1  10       81.52       79.62      5.00 o
  -7   1  10       48.58       46.43      4.56 o
  -6   1  10       50.95       52.06      4.27 o
  -5   1  10       52.78       53.94      4.11 o
  -4   1  10      113.70      122.74      5.12 o
  -3   1  10      433.70      433.67      7.36 o
  -2   1  10       47.03       48.80      4.23 o
  -1   1  10      145.87      146.81      6.21 o
   0   1  10       76.45       67.41      7.16 o
   1   1  10       94.81      102.27      7.76 o
 -16   2  10      404.78      383.92     14.36 o
 -15   2  10      302.32      335.56     12.65 o
 -14   2  10      244.21      248.22      9.15 o
 -13   2  10      181.53      187.40      8.62 o
 -12   2  10        7.58        2.59      4.85 o
 -11   2  10      263.67      237.73      9.29 o
 -10   2  10      781.45      724.97      9.82 o
  -9   2  10      778.23      722.41      9.58 o
  -8   2  10     2830.89     2683.35     15.77 o
  -7   2  10      323.94      296.87      6.96 o
  -6   2  10     2314.44     2199.03     43.79 o
  -5   2  10      589.72      565.09     10.02 o
  -4   2  10      846.45      850.74     21.69 o
  -3   2  10       65.58       60.97      4.80 o
  -2   2  10       54.64       57.50      4.46 o
  -1   2  10       69.43       77.18      5.13 o
   0   2  10      328.60      345.60      8.15 o
   1   2  10      107.50      117.42      8.38 o
 -15   3  10      437.74      417.25     13.63 o
 -14   3  10       38.06       44.23      8.08 o
 -13   3  10      972.70      878.85     15.10 o
 -12   3  10      153.78      155.07      7.82 o
 -11   3  10      858.17      824.28     19.24 o
 -10   3  10      330.04      338.85      7.93 o
  -9   3  10      132.19      124.21      6.65 o
  -8   3  10      935.22      941.55     15.86 o
  -7   3  10      280.36      241.89      6.90 o
  -6   3  10      627.23      648.48     11.78 o
  -5   3  10      146.70      161.84      5.62 o
  -4   3  10      226.54      240.68      7.48 o
  -3   3  10     1114.58     1104.91     11.01 o
  -2   3  10       75.27       69.10      5.47 o
  -1   3  10      431.27      421.69     16.16 o
   0   3  10      134.30      139.43      6.72 o
   1   3  10      263.73      290.28     10.93 o
 -15   4  10       85.74       82.40     12.56 o
 -14   4  10       86.59      104.87      9.66 o
 -13   4  10      165.20      156.64      9.79 o
 -12   4  10       34.17       34.97      7.25 o
 -11   4  10      179.55      174.43      9.53 o
 -10   4  10       14.59        4.16      4.52 o
  -9   4  10      545.70      538.79      9.32 o
  -8   4  10      161.32      160.32      7.23 o
  -7   4  10      924.18      894.26     17.24 o
  -6   4  10      129.58      123.29      6.48 o
  -5   4  10      635.05      604.47     18.72 o
  -4   4  10       38.74       32.99      6.00 o
  -3   4  10       86.74       84.85      6.49 o
  -2   4  10       34.95       35.66      6.57 o
  -1   4  10       54.65       65.40      6.97 o
   0   4  10       76.85       75.24      7.85 o
 -14   5  10       47.51       46.64     12.30 o
 -13   5  10      361.68      335.54     12.60 o
 -12   5  10       33.04       37.82      7.84 o
 -11   5  10      438.33      387.93     12.02 o
 -10   5  10      287.76      301.24     11.26 o
  -9   5  10      105.71       95.87      7.10 o
  -8   5  10      812.51      787.30     27.17 o
  -7   5  10       54.99       44.19      6.44 o
  -6   5  10      394.36      335.64     71.85 o
  -5   5  10       98.05       97.93      7.38 o
  -4   5  10      110.71       98.14      7.66 o
  -3   5  10      236.25      253.78      9.11 o
  -2   5  10       29.06       27.79      8.38 o
  -1   5  10      127.76      147.99     10.37 o
 -12   6  10       72.65       93.35      9.60 o
 -11   6  10      416.44      386.75     12.95 o
 -10   6  10       30.46       31.42      7.73 o
  -9   6  10      420.66      433.70     11.69 o
  -8   6  10       18.68       20.14      9.22 o
  -7   6  10      878.51      893.36     19.71 o
  -6   6  10       38.76       35.56      9.58 o
  -5   6  10      581.94      514.15     65.67 o
  -4   6  10        9.65        8.56      9.00 o
  -3   6  10      454.15      447.48     12.97 o
  -9   7  10       32.60       57.21     11.11 o
  -8   7  10       60.56       59.49     10.96 o
  -7   7  10      109.49      113.68     18.08 o
  -6   7  10       40.04       33.52     16.91 o
  -5   7  10       45.97       37.01     17.39 o
 -16   1  11        3.38       -2.14      7.69 o
 -15   1  11      231.68      223.42      9.79 o
 -14   1  11      235.22      193.82      8.75 o
 -13   1  11      112.25       93.68      6.09 o
 -12   1  11     2318.99     2200.24     16.45 o
 -11   1  11      832.42      778.83     10.71 o
 -10   1  11     2791.39     2619.32     16.71 o
  -9   1  11      302.74      278.91      7.88 o
  -8   1  11     3723.85     3729.21     60.56 o
  -7   1  11       48.43       41.03      4.72 o
  -6   1  11      860.72      882.73     18.66 o
  -5   1  11      598.93      602.19      8.83 o
  -4   1  11      492.20      514.79      7.01 o
  -3   1  11      315.39      326.69      7.74 o
  -2   1  11     1181.76     1228.26     26.95 o
  -1   1  11      134.20      124.84      7.92 o
   0   1  11      459.34      430.90     11.92 o
 -16   2  11       34.60       37.71      9.41 o
 -15   2  11      150.22      140.48     10.92 o
 -14   2  11      561.00      548.33     17.72 o
 -13   2  11      248.59      245.87      8.90 o
 -12   2  11      537.24      517.98     11.85 o
 -11   2  11      209.66      197.44      7.59 o
 -10   2  11      947.18      950.35     12.13 o
  -9   2  11      246.43      214.92      7.49 o
  -8   2  11      246.88      268.18      7.36 o
  -7   2  11      351.62      362.02     10.34 o
  -6   2  11       90.83       79.61      4.54 o
  -5   2  11      901.04      878.71     30.35 o
  -4   2  11       69.73       55.97      4.95 o
  -3   2  11      588.11      556.27      9.41 o
  -2   2  11      427.18      438.78      8.91 o
  -1   2  11      190.74      169.88      8.21 o
   0   2  11      133.21      136.28      8.61 o
 -15   3  11       13.90       14.54      8.76 o
 -14   3  11       68.64       46.22      8.61 o
 -13   3  11      248.68      216.22     14.19 o
 -12   3  11      520.21      541.40     10.49 o
 -11   3  11     1376.07     1354.48     16.13 o
 -10   3  11      873.89      803.93     37.56 o
  -9   3  11      701.96      662.52      9.77 o
  -8   3  11      726.80      711.89      9.86 o
  -7   3  11      378.91      371.46      7.02 o
  -6   3  11       38.99       40.68      4.94 o
  -5   3  11      202.77      216.95      7.78 o
  -4   3  11      101.87      112.56      8.09 o
  -3   3  11      498.77      519.22     10.91 o
  -2   3  11      175.17      164.14      8.66 o
  -1   3  11      249.05      260.03      9.05 o
 -15   4  11      231.08      221.97     16.82 o
 -14   4  11      106.51      119.24      9.92 o
 -13   4  11      175.72      160.15      9.86 o
 -12   4  11      688.20      682.03     13.68 o
 -11   4  11        1.61        1.54      6.44 o
 -10   4  11      377.91      383.44      8.74 o
  -9   4  11      690.69      652.57     13.24 o
  -8   4  11      509.78      512.90     11.09 o
  -7   4  11      177.21      172.31      8.81 o
  -6   4  11      123.29      126.58      7.96 o
  -5   4  11      457.92      447.21     16.77 o
  -4   4  11      100.00      110.90      7.46 o
  -3   4  11      151.76      153.13      8.58 o
  -2   4  11      148.17      153.46      9.17 o
  -1   4  11       29.06       22.54      8.79 o
 -14   5  11       16.42       27.05     11.43 o
 -13   5  11      211.31      210.16     12.14 o
 -12   5  11        0.61       -2.05      7.78 o
 -11   5  11      407.58      404.54     11.97 o
 -10   5  11       73.27       89.50      8.22 o
  -9   5  11      730.11      706.48     13.02 o
  -8   5  11        0.64        5.47      6.52 o
  -7   5  11      560.06      469.77     57.92 o
  -6   5  11       22.20       13.40      7.26 o
  -5   5  11      530.42      554.09     22.48 o
  -4   5  11       27.91       30.91      7.53 o
  -3   5  11      230.28      238.53     12.13 o
  -2   5  11       20.21       25.58      9.05 o
 -12   6  11       91.95      107.07      9.88 o
 -11   6  11        3.99       11.75      8.36 o
 -10   6  11       71.37       85.26      8.80 o
  -9   6  11      136.20      120.59     11.45 o
  -8   6  11       62.95       74.18     10.79 o
  -7   6  11       32.98       20.90      9.94 o
  -6   6  11       22.75       27.41      7.71 o
  -5   6  11      122.01      116.44     11.59 o
  -4   6  11       70.16       74.93      9.18 o
 -17   0  12        1.50        1.60     10.56 o
 -16   0  12     1156.18     1133.57     43.83 o
 -15   0  12      254.72      261.43     13.46 o
 -14   0  12     1921.83     1848.39     36.11 o
 -13   0  12      786.92      792.58     16.41 o
 -12   0  12     1095.99     1052.48     17.55 o
 -11   0  12      267.91      301.38     12.43 o
 -10   0  12      193.88      190.40     11.97 o
  -9   0  12      570.06      546.67     19.76 o
  -8   0  12     1418.61     1392.79     57.11 o
  -7   0  12     1203.70     1188.43     42.31 o
  -6   0  12     2099.99     2091.95     78.63 o
  -5   0  12      486.49      504.61     10.19 o
  -4   0  12     1915.78     1907.28     52.09 o
  -3   0  12       57.34       66.74     10.16 o
  -2   0  12      363.95      353.77     15.35 o
  -1   0  12       47.01       47.73     11.86 o
 -16   1  12       41.15       46.92      7.55 o
 -15   1  12        7.42        2.26      6.54 o
 -14   1  12       83.71       86.91      6.85 o
 -13   1  12       58.63       61.01      6.23 o
 -12   1  12       49.80       55.92      5.89 o
 -11   1  12      161.80      154.12      7.53 o
 -10   1  12      106.39      107.28      6.21 o
  -9   1  12       91.00       88.30      5.82 o
  -8   1  12      218.56      213.12      7.46 o
  -7   1  12      211.83      224.15      7.18 o
  -6   1  12       11.86       15.87      4.36 o
  -5   1  12       48.39       46.86      4.35 o
  -4   1  12      262.32      271.63      7.93 o
  -3   1  12       46.85       37.84      5.75 o
  -2   1  12        3.42       -3.56      6.77 o
  -1   1  12       37.05       27.75      7.40 o
 -16   2  12      496.89      442.10     14.31 o
 -15   2  12      193.52      190.14      9.55 o
 -14   2  12     1398.36     1314.09     17.86 o
 -13   2  12      301.81      290.10     15.92 o
 -12   2  12      823.64      778.21     11.64 o
 -11   2  12      308.94      297.65      8.95 o
 -10   2  12      435.41      420.08      9.12 o
  -9   2  12      101.05      100.91      6.09 o
  -8   2  12      578.45      578.06     15.50 o
  -7   2  12      464.94      490.63     15.21 o
  -6   2  12      981.30      962.56     14.37 o
  -5   2  12      352.16      345.65     10.00 o
  -4   2  12      865.51      815.44     15.29 o
  -3   2  12      123.87      124.39      6.87 o
  -2   2  12      236.76      205.41      8.51 o
  -1   2  12       55.52       64.15      9.71 o
 -16   3  12      223.28      215.97     17.39 o
 -15   3  12       51.28       47.93      9.28 o
 -14   3  12      704.02      691.18     14.82 o
 -13   3  12      191.22      170.85      8.81 o
 -12   3  12      228.49      231.24      9.20 o
 -11   3  12      931.28      863.31     13.84 o
 -10   3  12      243.01      235.01      8.32 o
  -9   3  12      734.57      714.43     13.90 o
  -8   3  12      549.56      526.71     10.23 o
  -7   3  12      400.11      375.03      8.33 o
  -6   3  12      270.28      275.12      8.19 o
  -5   3  12      138.42      109.47      6.52 o
  -4   3  12      493.62      508.22      9.83 o
  -3   3  12       59.95       43.42      6.15 o
  -2   3  12       45.04       46.38      6.24 o
 -15   4  12      206.31      204.54     16.89 o
 -14   4  12      185.60      181.78     11.20 o
 -13   4  12      309.27      280.26     12.20 o
 -12   4  12      198.19      215.82     11.18 o
 -11   4  12      193.65      178.84      8.92 o
 -10   4  12      112.01      124.05      7.61 o
  -9   4  12      227.66      219.20      9.81 o
  -8   4  12       66.25       55.02      7.32 o
  -7   4  12      278.21      275.44     10.07 o
  -6   4  12       57.35       56.93      7.65 o
  -5   4  12      355.15      341.36     11.11 o
  -4   4  12      100.94       79.29      7.59 o
  -3   4  12      251.18      250.28     10.33 o
 -14   5  12      312.16      312.37     17.20 o
 -13   5  12      113.67      113.36      9.86 o
 -12   5  12      141.21      148.26     10.29 o
 -11   5  12      321.63      320.34     12.25 o
 -10   5  12      116.67      113.35     11.78 o
  -9   5  12      453.99      411.20     21.35 o
  -8   5  12      161.78      147.41     18.83 o
  -7   5  12      113.67      104.10      8.64 o
  -6   5  12      420.45      431.72     21.15 o
  -5   5  12       88.84       84.30      8.54 o
  -4   5  12       89.65       95.61     10.52 o
 -11   6  12      275.39      285.47     12.14 o
 -10   6  12        2.35       -3.04     10.31 o
  -9   6  12      285.07      282.32     18.39 o
  -8   6  12       21.12       15.71     10.59 o
  -7   6  12      310.92      289.46     15.90 o
  -6   6  12       21.49       23.71      9.97 o
 -16   1  13      346.31      356.00     11.25 o
 -15   1  13      731.80      778.81     22.85 o
 -14   1  13      136.63      136.75      7.96 o
 -13   1  13      371.32      386.22     10.01 o
 -12   1  13      229.56      203.27      8.73 o
 -11   1  13       36.12       22.12      5.79 o
 -10   1  13     1852.54     1762.30     25.39 o
  -9   1  13      386.99      367.49      8.96 o
  -8   1  13     1243.60     1206.13     26.55 o
  -7   1  13      217.83      208.80      7.72 o
  -6   1  13     1423.01     1400.09     32.66 o
  -5   1  13       37.61       50.15      5.82 o
  -4   1  13      184.61      155.76      7.72 o
  -3   1  13      128.44      130.33      8.31 o
 -16   2  13       24.46       20.24      8.81 o
 -15   2  13      219.89      196.87     11.26 o
 -14   2  13       22.74       23.40      6.36 o
 -13   2  13      532.14      500.46     10.90 o
 -12   2  13       41.96       36.20      6.14 o
 -11   2  13      411.30      396.03      9.86 o
 -10   2  13      875.95      888.69     11.99 o
  -9   2  13      450.62      409.43     10.62 o
  -8   2  13      321.74      334.73      8.68 o
  -7   2  13      105.35      101.05      6.42 o
  -6   2  13      476.28      501.87     20.68 o
  -5   2  13      638.29      608.71      9.65 o
  -4   2  13        1.29        1.53      5.97 o
  -3   2  13      157.25      160.23      8.12 o
 -16   3  13       26.15       34.79     12.71 o
 -15   3  13      115.52      113.56      9.83 o
 -14   3  13       15.47       18.50      8.32 o
 -13   3  13       11.81       11.16      5.98 o
 -12   3  13      174.40      103.94     30.97 o
 -11   3  13      135.17      136.40      7.69 o
 -10   3  13      345.42      328.67      9.36 o
  -9   3  13      396.63      389.36      9.55 o
  -8   3  13      410.58      384.23     11.47 o
  -7   3  13      311.80      274.86     10.41 o
  -6   3  13      187.94      178.23      7.84 o
  -5   3  13       32.17       28.28      5.60 o
  -4   3  13        8.88       -0.74      5.76 o
  -3   3  13       16.31       14.55      3.98 o
 -15   4  13      407.88      394.40     18.45 o
 -14   4  13        9.49       10.32      8.66 o
 -13   4  13      294.53      273.06     11.93 o
 -12   4  13       95.74      109.37      8.43 o
 -11   4  13      309.24      292.49      9.44 o
 -10   4  13      364.72      339.39     41.08 o
  -9   4  13       28.14       11.29      7.15 o
  -8   4  13      206.43      212.41     10.89 o
  -7   4  13       67.67       68.25      7.98 o
  -6   4  13      206.19      216.55     12.35 o
  -5   4  13       98.55       92.66      7.75 o
  -4   4  13       11.05       12.39      7.47 o
 -13   5  13      137.28      138.58      9.96 o
 -12   5  13        4.34        0.46      7.83 o
 -11   5  13      170.74      158.23     10.31 o
 -10   5  13       32.00       15.87     10.28 o
  -9   5  13      210.45      187.14     20.60 o
  -8   5  13       25.71       18.99      8.42 o
  -7   5  13      310.29      305.67     12.08 o
  -6   5  13       34.82       38.53      8.58 o
 -17   0  14      315.75      349.58     17.23 o
 -16   0  14      235.73      230.29     28.36 o
 -15   0  14      134.75      124.19     11.72 o
 -14   0  14     1020.49      943.47     19.01 o
 -13   0  14      125.44      120.14     10.32 o
 -12   0  14     1918.61     1815.19     46.00 o
 -11   0  14      206.98      194.63     12.35 o
 -10   0  14     1140.10     1113.41     20.49 o
  -9   0  14      426.48      404.13     13.48 o
  -8   0  14      386.54      398.46     13.52 o
  -7   0  14      223.47      223.28      9.73 o
  -6   0  14       74.04       74.45     10.24 o
  -5   0  14      133.51      161.46     12.83 o
  -4   0  14      332.77      357.05     16.11 o
 -16   1  14       52.11       54.90      7.55 o
 -15   1  14       60.87       65.25      7.48 o
 -14   1  14       26.01       20.66      6.49 o
 -13   1  14       14.10        6.32      6.30 o
 -12   1  14      322.25      311.46     10.04 o
 -11   1  14       81.22       65.45      6.84 o
 -10   1  14      178.88      176.43      8.48 o
  -9   1  14       37.42       34.48      6.07 o
  -8   1  14      120.43      118.08      6.97 o
  -7   1  14      177.58      182.28      8.54 o
  -6   1  14       75.45       77.44      6.18 o
  -5   1  14       21.85       27.68      6.19 o
  -4   1  14       52.03       51.71      7.77 o
 -16   2  14       57.74       46.88      8.99 o
 -15   2  14       47.12       31.97      7.23 o
 -14   2  14      547.77      524.50     11.96 o
 -13   2  14      124.66      123.16      7.56 o
 -12   2  14     1206.68     1140.72     13.91 o
 -11   2  14      222.58      220.39      8.80 o
 -10   2  14      890.71      858.43     12.97 o
  -9   2  14      164.29      145.62      8.24 o
  -8   2  14      378.06      355.02     10.33 o
  -7   2  14       31.87       26.48      7.99 o
  -6   2  14      119.02      110.66      9.37 o
  -5   2  14       89.03      104.59      6.78 o
  -4   2  14      257.11      262.10     12.45 o
 -15   3  14      123.77      109.09     10.29 o
 -14   3  14      146.69      134.45      8.09 o
 -13   3  14        7.29        1.15      5.18 o
 -12   3  14      684.49      707.08     12.18 o
 -11   3  14       91.47       65.35      6.85 o
 -10   3  14      333.14      333.55      9.93 o
  -9   3  14      150.92      150.70     10.05 o
  -8   3  14      184.25      182.58     10.39 o
  -7   3  14      493.08      470.43     13.96 o
  -6   3  14      171.83      166.19      9.15 o
  -5   3  14      192.48      195.20      9.97 o
 -14   4  14       28.88       30.73      8.77 o
 -13   4  14      235.75      227.83     12.66 o
 -12   4  14      141.78      143.34      9.99 o
 -11   4  14      401.89      360.68     25.36 o
 -10   4  14      167.30      166.89     10.50 o
  -9   4  14      177.31      172.25     10.42 o
  -8   4  14       82.21       69.21      8.77 o
  -7   4  14       60.50       66.63      8.93 o
  -6   4  14       60.03       65.52      8.11 o
 -12   5  14      117.62      132.89     13.13 o
 -11   5  14        9.98        0.85     11.11 o
 -10   5  14       71.67       78.00     12.12 o
  -9   5  14       57.25       61.83      9.12 o
  -8   5  14       23.64       22.67      8.79 o
 -16   1  15      831.26      842.85     14.66 o
 -15   1  15      164.97      175.27      9.49 o
 -14   1  15      848.07      848.81     13.94 o
 -13   1  15      247.80      255.92     10.41 o
 -12   1  15      444.06      450.26     11.41 o
 -11   1  15      144.39      134.28      7.86 o
 -10   1  15      261.68      258.69      9.66 o
  -9   1  15       31.52       36.35      6.54 o
  -8   1  15      609.20      650.65     11.65 o
  -7   1  15      117.54      141.91      7.36 o
  -6   1  15      432.13      422.45     11.23 o
 -16   2  15      159.92      179.65     10.03 o
 -15   2  15       19.39        8.52      7.26 o
 -14   2  15       77.88       84.48      7.90 o
 -13   2  15      354.49      316.75     10.71 o
 -12   2  15       95.43       88.21      7.63 o
 -11   2  15      167.76      160.93      8.73 o
 -10   2  15       32.07       26.17      6.80 o
  -9   2  15      297.42      290.52      9.58 o
  -8   2  15      134.39      140.71      8.00 o
  -7   2  15      165.06      121.42     28.40 o
  -6   2  15      101.91      113.58      7.44 o
 -15   3  15      148.15      141.51     10.68 o
 -14   3  15       82.64       76.01      7.64 o
 -13   3  15      203.92      193.02     10.15 o
 -12   3  15       27.31       32.19      6.73 o
 -11   3  15       38.29       23.43      6.95 o
 -10   3  15       95.44       98.47      8.77 o
  -9   3  15       20.97       26.72      8.43 o
  -8   3  15      199.80      204.60     11.28 o
  -7   3  15       25.40       26.86      8.11 o
 -13   4  15       94.42       90.25      9.64 o
 -12   4  15       15.85       17.17      8.06 o
 -11   4  15      224.80      220.08     12.12 o
 -10   4  15        2.27        0.84      8.02 o
  -9   4  15      175.19      175.88     11.49 o
 -16   0  16      248.26      260.17     15.68 o
 -15   0  16      111.78      104.96     12.56 o
 -14   0  16       63.20       59.81     11.03 o
 -13   0  16      197.99      182.78     13.80 o
 -12   0  16      414.66      411.42     15.30 o
 -11   0  16       33.08       23.15      9.84 o
 -10   0  16      641.43      647.86     16.71 o
  -9   0  16        2.46        1.45      9.19 o
  -8   0  16      452.34      445.20     15.77 o
 -16   1  16       10.65       12.48      7.91 o
 -15   1  16       89.17       96.03      8.47 o
 -14   1  16       88.27       84.81      8.44 o
 -13   1  16       63.87       54.07      7.90 o
 -12   1  16       97.88       87.48      7.75 o
 -11   1  16        4.94        0.56      6.49 o
 -10   1  16       68.40       62.34      7.33 o
  -9   1  16       12.26       10.07      6.91 o
  -8   1  16       46.00       46.70      6.84 o
 -15   2  16       13.62        8.31      7.68 o
 -14   2  16       18.29       22.67      7.75 o
 -13   2  16       87.57       75.17      7.83 o
 -12   2  16      223.26      216.98     10.02 o
 -11   2  16      110.74      107.20      8.12 o
 -10   2  16      423.64      389.80     10.43 o
  -9   2  16       37.05       25.90      6.80 o
  -8   2  16      380.29      359.90     12.60 o
 -14   3  16       99.82       97.79      9.91 o
 -13   3  16      250.58      237.48     10.75 o
 -12   3  16       88.06       89.59      9.63 o
 -11   3  16       48.98       44.02      9.05 o
 -10   3  16      133.41      144.61      9.88 o
 -14   1  17      513.37      512.21     12.51 o
 -13   1  17       60.66       53.60      7.85 o
 -12   1  17      616.23      624.41     16.28 o
 -11   1  17        8.24       10.80      8.48 o
 -10   1  17      298.44      315.37     15.82 o
 -13   2  17       35.73       16.99      9.33 o
 -12   2  17       86.01       82.33     12.23 o
 
